# Supplementary material for: Canopy Venom: Proteomic Comparison among New World Arboreal Pit-Viper Venoms
Source: Toxins (Basel). 2016 Jul 8;8(7):210. doi: 10.3390/toxins8070210 (PMC4963843; doi:10.3390/toxins8070210)
Supplement: Supplementary file 1 [file toxins-08-00210-s001.zip]

Archive with 3 entries (2 files):
- species_spot_ID_paper.xlsx
- __MACOSX/
- __MACOSX/._species_spot_ID_paper.xlsx
