# Supplementary material for: Canopy Venom: Proteomic Comparison among New World Arboreal Pit-Viper Venoms
Source: Toxins (Basel). 2016 Jul 8;8(7):210. doi: 10.3390/toxins8070210 (PMC4963843; doi:10.3390/toxins8070210)
Supplement: Supplementary file 1 [file toxins-08-00210-s001.zip › species_spot_ID_paper.xlsx]

## Sheet: aur
Spot number	N	Unused	Total	%Cov	%Cov(50)	%Cov(95)	Accessions	Names	Used	Annotation	Contrib	Conf	Sequence	Modifications	ProteinModifications	Cleavages	dMass	Obs MW	Obs m/z	Theor MW	Theor m/z	Theor z	Sc	Spectrum	Acq Time	Intensity (Peptide)	PrecursorIntensityAcquisition	Apex Time (Peptide)	Elution Peak Width (Peptide)	MS2Counts
1	3	11.36	11.36	18.69	11.8	10.33	sp|P0C7B0|VM3H6_GLOBR	Zinc metalloproteinase-disintegrin-like brevilysin H6 OS=Gloydius brevicaudus PE=1 SV=2			2	99	MFYSNEDEHKGMVLPGTK	Oxidation(M)@1; Oxidation(M)@12		missed K-G@10	6.52559e-05	2113.95	705.656	2113.94	705.656	3	19	1.1.1.957.1	11.3452	442404
	4	10.67	10.67	14.88	9.644	9.644	sp|Q98SP2|VM2J2_BOTJA	Zinc metalloproteinase/disintegrin OS=Bothrops jararaca PE=1 SV=1			2	99	RARGDDMDDYCNGISAGCPR	Oxidation(M)@7; Carbamidomethyl(C)@11; Deamidated(N)@12; Carbamidomethyl(C)@18		missed R-A@1; missed R-G@3	0.00494609	2301.92	576.487	2301.92	576.486	4	22	1.1.1.717.1	10.6151	27503.1
	7	6	8	13.81	9.205	9.205	sp|C9E1R9|VM2V2_CROVV	Zinc metalloproteinase/disintegrin VMP-II OS=Crotalus viridis viridis PE=2 SV=1			2	99	ECDCGSPANPCCDAATCK	Carbamidomethyl(C)@2; Carbamidomethyl(C)@4; Pro->pyro-Glu(P)@7; Carbamidomethyl(C)@11; Carbamidomethyl(C)@12; Carbamidomethyl(C)@17		cleaved E-E@N-term	0.0302294	2085.73	1043.87	2085.7	1043.85	2	24	1.1.1.680.1	10.4378	8972.31
	8	4.64	4.64	22.16	18.92	18.92	tr|A0A098M135|A0A098M135_9SAUR	Vespryn OS=Hypsiglena sp. JMG-2014 PE=4 SV=1			2	99	FDSSPCVLGSPGFR	Carbamidomethyl(C)@6			-0.00289301	1524.7	763.357	1524.7	763.359	2	19	1.1.1.1145.1	11.8655	988632
	10	2.85	4.01	79.45	52.05	52.05	sp|P31984|VM2I_CROMM	Disintegrin molossin OS=Crotalus molossus molossus PE=1 SV=1			2	99	LRPGAQCADGLCCDQCR	Carbamidomethyl(C)@7; Carbamidomethyl(C)@12; Carbamidomethyl(C)@13; Carbamidomethyl(C)@16			-9.03655	2026.81	1014.41	2035.84	1018.93	2	18	1.1.1.784.1	10.8585	67182
	11	2.19	2.19	16.67	10	10	tr|T1E6U4|T1E6U4_CROOH; tr|J3S3U5|J3S3U5_CROAD; tr|F8S0Z0|F8S0Z0_CROAD; tr|A0A0K8RZ50|A0A0K8RZ50_CROHD	Lectin_beta-CohPH-6 OS=Crotalus oreganus helleri PE=2 SV=1; C-type lectin 12a OS=Crotalus adamanteus PE=2 SV=1; C-type lectin 12b OS=Crotalus adamanteus PE=2 SV=1; C-type lectin 2 OS=Crotalus horridus PE=4 SV=1			2	99	LASIHSSEEEAFVGK				-0.00360033	1602.79	535.269	1602.79	535.27	3	21	1.1.1.1079.1	11.673	207035
	12	2.07	2.07	10.51	8.136	8.136	tr|T2HPR2|T2HPR2_OVOOK; tr|T1E6V6|T1E6V6_CROOH; tr|T1E3D1|T1E3D1_CROHD; tr|T1DP47|T1DP47_CROOH; tr|J3SDV8|J3SDV8_CROAD; tr|B1Q3K2|B1Q3K2_PROFL; tr|A0A077L854|A0A077L854_PROFL; sp|Q9DEZ9|NGFV_CRODU; sp|Q90W38|NGFV_BOTJR	Nerve growth factor OS=Ovophis okinavensis PE=2 SV=1; NGF-CohLL-2 OS=Crotalus oreganus helleri PE=2 SV=1; Venom nerve growth factor OS=Crotalus horridus PE=2 SV=1; NGF-CohCI-3 OS=Crotalus oreganus helleri PE=2 SV=1; Venom nerve growth factor OS=Crotalus adamanteus PE=2 SV=1; Nerve growth factor OS=Protobothrops flavoviridis PE=2 SV=1; Nerve growth factor (Fragment) OS=Protobothrops flavoviridis P…			2	99	ALTMEGNQASWR	Oxidation(M)@4			0.00142903	1378.63	690.323	1378.63	690.322	2	18	1.1.1.829.1	10.9894	322362
	13	2.02	2.02	8.56	4.28	4.28	sp|O13069|VSP2_BOTJA	Thrombin-like enzyme KN-BJ 2 OS=Bothrops jararaca PE=1 SV=1			2	99	IMGWGTISTSK	Oxidation(M)@2			0.000820383	1195.59	598.803	1195.59	598.803	2	17	1.1.1.1005.1	11.4755	528652
2	N	Unused	Total	%Cov	%Cov(50)	%Cov(95)	Accessions	Names	Used	Annotation	Contrib	Conf	Sequence	Modifications	ProteinModifications	Cleavages	dMass	Obs MW	Obs m/z	Theor MW	Theor m/z	Theor z	Sc	Spectrum	Acq Time	Intensity (Peptide)	PrecursorIntensityAcquisition	Apex Time (Peptide)	Elution Peak Width (Peptide)	MS2Counts
	4	8.39	8.39	9.836	9.836	9.016	sp|P0C7B0|VM3H6_GLOBR	Zinc metalloproteinase-disintegrin-like brevilysin H6 OS=Gloydius brevicaudus PE=1 SV=2			2	99	LYCKDNSPGQNNPCK	Carbamidomethyl(C)@3; Carbamidomethyl(C)@14		missed K-D@4	-0.995854	1792.79	897.401	1793.78	897.898	2	22	1.1.1.847.1	10.8376	211766
	6	4.42	4.42	9.853	9.434	9.434	sp|Q98SP2|VM2J2_BOTJA	Zinc metalloproteinase/disintegrin OS=Bothrops jararaca PE=1 SV=1			2	99	ARGDDMDDYCNGISAGCPR	Oxidation(M)@6; Carbamidomethyl(C)@10; Deamidated(N)@11; Carbamidomethyl(C)@17		missed R-G@2	0.00125678	2145.82	716.279	2145.81	716.279	3	27	1.1.1.844.1	10.824	57470.5
	7	4.05	4.05	10.56	4.141	4.141	sp|Q805F6|VM2AB_AGKCO	Zinc metalloproteinase/disintegrin OS=Agkistrodon contortrix contortrix PE=1 SV=1			2	99	YIELVVVADHR				0.00199983	1312.72	438.579	1312.71	438.579	3	18	1.1.1.1201.1	11.7902	299194
3	N	Unused	Total	%Cov	%Cov(50)	%Cov(95)	Accessions	Names	Used	Annotation	Contrib	Conf	Sequence	Modifications	ProteinModifications	Cleavages	dMass	Obs MW	Obs m/z	Theor MW	Theor m/z	Theor z	Sc	Spectrum	Acq Time	Intensity (Peptide)	PrecursorIntensityAcquisition	Apex Time (Peptide)	Elution Peak Width (Peptide)	MS2Counts
	4	10.16	10.16	13.96	11.17	10.67	sp|C9E1R8|VM3V3_CROVV	Zinc metalloproteinase-disintegrin-like VMP-III OS=Crotalus viridis viridis PE=2 SV=1			2	99	MFYSNEDEHKGMVLPGTK	Oxidation(M)@1; Oxidation(M)@12		missed K-G@10	-0.00262593	2113.94	705.655	2113.94	705.656	3	21	1.1.1.1034.1	10.8918	33569.4
	6	6.47	6.47	17.01	13.28	10.37	sp|Q9PVK9|VM2MD_GLOBR	Zinc metalloproteinase/disintegrin OS=Gloydius brevicaudus PE=2 SV=1			2	99	ARGDDMDDYCNGISAGCPR	Oxidation(M)@6; Carbamidomethyl(C)@10; Deamidated(N)@11; Carbamidomethyl(C)@17		cleaved M-A@N-term; missed R-G@2	0.00206801	2145.82	716.28	2145.81	716.279	3	26	1.1.1.996.1	10.7109	7412.91
	8	4.54	5.01	17.39	9.317	9.317	sp|Q805F6|VM2AB_AGKCO	Zinc metalloproteinase/disintegrin OS=Agkistrodon contortrix contortrix PE=1 SV=1			2	99	YIELVVVADHR				0.00197386	1312.72	438.579	1312.71	438.579	3	18	1.1.1.1260.1	11.7962	41125.9
	9	4.07	4.07	18.55	14.93	14.93	tr|F2Q6E7|F2Q6E7_CROHD	Cysteine-rich seceretory protein Ch-CRPKc (Fragment) OS=Crotalus horridus PE=2 SV=1			2	99	MEWYPEAAANAER	Oxidation(M)@1			0.00285965	1552.66	777.34	1552.66	777.338	2	22	1.1.1.1171.1	11.4449	43961.9
4	N	Unused	Total	%Cov	%Cov(50)	%Cov(95)	Accessions	Names	Used	Annotation	Contrib	Conf	Sequence	Modifications	ProteinModifications	Cleavages	dMass	Obs MW	Obs m/z	Theor MW	Theor m/z	Theor z	Sc	Spectrum	Acq Time	Intensity (Peptide)	PrecursorIntensityAcquisition	Apex Time (Peptide)	Elution Peak Width (Peptide)	MS2Counts
	2	8.98	8.98	19.67	9.836	5.41	sp|P0C7B0|VM3H6_GLOBR	Zinc metalloproteinase-disintegrin-like brevilysin H6 OS=Gloydius brevicaudus PE=1 SV=2			2	99	KENGKKIPCAPEDVKCGR	Deamidated(N)@3; Carbamidomethyl(C)@9; Carbamidomethyl(C)@16		missed K-E@1; missed K-K@5; missed K-I@6; missed K-C@15	0.00369486	2086.03	522.516	2086.03	522.515	4	21	1.1.1.850.1	10.3618	68874.4
	4	6.01	6.01	20.36	20.36	10.86	tr|F2Q6G1|F2Q6G1_DEIAC; tr|F2Q6G0|F2Q6G0_DEIAC; tr|F2Q6E9|F2Q6E9_CROHD; tr|F2Q6E8|F2Q6E8_CROHD; tr|F2Q6E7|F2Q6E7_CROHD; tr|F2Q6E6|F2Q6E6_CROHD; tr|F2Q6E5|F2Q6E5_CROHD; tr|A0A0K8S072|A0A0K8S072_CROHD	Cysteine-rich seceretory protein Da-CRPb (Fragment) OS=Deinagkistrodon acutus PE=2 SV=1; Cysteine-rich seceretory protein Da-CRPa (Fragment) OS=Deinagkistrodon acutus PE=2 SV=1; Cysteine-rich seceretory protein Ch-CRPIb (Fragment) OS=Crotalus horridus PE=2 SV=1; Cysteine-rich seceretory protein Ch-CRPIa (Fragment) OS=Crotalus horridus PE=2 SV=1; Cysteine-rich seceretory protein Ch-CRPKc (Fragment…			2	99	SVNPTASNMLKMEWYPEAAANAER	Deamidated(N)@8; Oxidation(M)@9		missed K-M@11	0.0217678	2696.24	899.755	2696.22	899.748	3	25	1.1.1.1295.1	11.7863	140151
	6	4	4	11.3	5.858	5.858	tr|A0A0K8RYV7|A0A0K8RYV7_CROHD; tr|A0A0K8RT96|A0A0K8RT96_CROHD	Metalloproteinase (Type II) 2 OS=Crotalus horridus PE=4 SV=1; Metalloproteinase (Type II) 1 OS=Crotalus horridus PE=4 SV=1			2	99	LRPGAQCAEGLCCDQCR	Carbamidomethyl(C)@7; Carbamidomethyl(C)@12; Carbamidomethyl(C)@13; Carbamidomethyl(C)@16			0.00446649	2049.86	684.295	2049.86	684.294	3	22	1.1.1.924.1	10.6952	31405.5
	8	2.25	2.25	8.029	7.786	7.786	sp|B7U492|VM1V1_AGKPL	Snake venom metalloproteinase VMP1 OS=Agkistrodon piscivorus leucostoma PE=2 SV=1			2	99	SHDNAQLLTAIVFDEGIIGRAPLAGMCDPNR	Carbamidomethyl(C)@27; Oxidation(P)@29		missed R-A@20	-0.0504641	3366.59	842.656	3366.64	842.669	4	25	1.1.1.1708.1	12.9715	79537.4
5	N	Unused	Total	%Cov	%Cov(50)	%Cov(95)	Accessions	Names	Used	Annotation	Contrib	Conf	Sequence	Modifications	ProteinModifications	Cleavages	dMass	Obs MW	Obs m/z	Theor MW	Theor m/z	Theor z	Sc	Spectrum	Acq Time	Intensity (Peptide)	PrecursorIntensityAcquisition	Apex Time (Peptide)	Elution Peak Width (Peptide)	MS2Counts
	1	16.51	16.51	42.08	41.63	41.63	tr|F2Q6E9|F2Q6E9_CROHD	Cysteine-rich seceretory protein Ch-CRPIb (Fragment) OS=Crotalus horridus PE=2 SV=1			2	99	RSVNPTASNMLKMEWYPEAAANAER	Oxidation(M)@10; Oxidation(M)@13		missed R-S@1; missed K-M@12	0.013077	2867.35	717.844	2867.33	717.841	4	21	1.1.1.1121.1	11.3209	162556
	3	9.15	9.15	9.836	9.836	7.541	sp|P0C7B0|VM3H6_GLOBR	Zinc metalloproteinase-disintegrin-like brevilysin H6 OS=Gloydius brevicaudus PE=1 SV=2			2	99	MFYSNEDEHKGMVLPGTK	Oxidation(M)@1; Oxidation(M)@12		missed K-G@10	0.00735432	2113.95	705.658	2113.94	705.656	3	20	1.1.1.945.1	10.7947	198842
	6	5.12	5.12	41.86	23.64	23.64	sp|Q072L7|VSP_LACST	Snake venom serine protease OS=Lachesis stenophrys PE=2 SV=1			2	99	LDSPVSNSEHIAPLSLPSNPPSVGSVCR	Carbamidomethyl(C)@27			0.0018952	2915.45	972.823	2915.44	972.822	3	28	1.1.1.1417.1	12.1799	273315
	8	2.06	2.06	46.12	20.16	20.16	sp|P0CJ41|VSPAF_TRIAB	Alpha-fibrinogenase albofibrase OS=Trimeresurus albolabris PE=2 SV=1			2	99	TLCAGIVQGGK	Carbamidomethyl(C)@3			0.00140382	1102.58	552.298	1102.58	552.297	2	18	1.1.1.1014.1	11.0184	723980
6	N	Unused	Total	%Cov	%Cov(50)	%Cov(95)	Accessions	Names	Used	Annotation	Contrib	Conf	Sequence	Modifications	ProteinModifications	Cleavages	dMass	Obs MW	Obs m/z	Theor MW	Theor m/z	Theor z	Sc	Spectrum	Acq Time	Intensity (Peptide)	PrecursorIntensityAcquisition	Apex Time (Peptide)	Elution Peak Width (Peptide)	MS2Counts
	4	12.03	12.03	21.31	11.15	11.15	sp|Q8QG88|VM36A_BOTIN; sp|O93523|VM3BP_BOTJA	Zinc metalloproteinase-disintegrin-like BITM06A OS=Bothrops insularis PE=2 SV=1; Zinc metalloproteinase-disintegrin-like bothropasin OS=Bothrops jararaca PE=1 SV=2			2	99	LYCKDNSPGQNNPCK	Carbamidomethyl(C)@3; Carbamidomethyl(C)@14		missed K-D@4	-0.996608	1792.79	897.4	1793.78	897.898	2	23	1.1.1.1042.1	10.8014	595188
	5	6.94	6.94	26.92	20	17.31	sp|Q7T229|VSPH_BOTJR	Snake venom serine protease homolog OS=Bothrops jararacussu PE=1 SV=1			2	99	VSYPDVPHCANINLLDYEVCR	Carbamyl@N-term; Carbamidomethyl(C)@9; Deamidated(N)@11; Carbamidomethyl(C)@20			0.00661288	2577.17	860.064	2577.16	860.062	3	22	1.1.1.1484.1	12.1345	142275
	6	6	6	25.88	10.14	10.14	tr|J3RY72|J3RY72_CROAD	Snake venom metalloproteinase (Type II) 4 OS=Crotalus adamanteus PE=2 SV=1			2	99	LTTGSQCAEGLCCDQCK	Carbamidomethyl(C)@7; Carbamidomethyl(C)@12; Carbamidomethyl(C)@13; Carbamidomethyl(C)@16; Formyl(K)@17			0.00823567	2014.79	1008.4	2014.79	1008.4	2	24	1.1.1.1107.1	10.9893	121254
	8	4.36	4.45	17.83	17.83	13.57	tr|T1DP86|T1DP86_CROOH	Kallikrein-CohCI-5 OS=Crotalus oreganus helleri PE=2 SV=1			2	99	ETYPDVPHCANINLLEYEVCR	Carbamidomethyl(C)@9; Deamidated(N)@13; Carbamidomethyl(C)@20			0.0229816	2592.19	865.069	2592.16	865.061	3	22	1.1.1.1567.1	12.3964	69512.2
	9	4	4.86	25.38	10.38	7.692	tr|T1DEH3|T1DEH3_CROOH	Kallikrein-CohLL-4 OS=Crotalus oreganus helleri PE=2 SV=1			2	99	IMGWGTISATK				8.97795e-05	1163.6	582.808	1163.6	582.808	2	16	1.1.1.1403.1	11.8937	416730
	10	3.89	10.04	15.44	11.17	11.17	sp|Q2QA02|VM3_CRODD	Zinc metalloproteinase-disintegrin-like OS=Crotalus durissus durissus PE=2 SV=1			2	99	MFYSNEDEHKGMVLPGTK	Oxidation(M)@1; Oxidation(M)@12		missed K-G@10	0.000905439	2113.95	705.656	2113.94	705.656	3	19	1.1.1.1307.1	11.6123	234891
	13	2.77	2.78	10.71	3.571	2.041	sp|B6EWW8|V5NTD_GLOBR	Snake venom 5'-nucleotidase OS=Gloydius brevicaudus PE=2 SV=1			2	99	QVPVVQAYAFGK	Gln->pyro-Glu@N-term			0.000160002	1288.68	645.348	1288.68	645.348	2	19	1.1.1.1674.1	12.7961	41946.2
	14	2.15	2.16	4.452	2.055	2.055	tr|Q2UXQ1|Q2UXQ1_ECHOC	Group III snake venom metalloproteinase (Fragment) OS=Echis ocellatus GN=Svmp3-Eoc186 PE=2 SV=1			2	99	IPCAPEDIKCGR	Carbamidomethyl(C)@3; Carbamidomethyl(C)@10		missed K-C@9	0.00161596	1414.67	472.564	1414.67	472.564	3	17	1.1.1.997.1	10.6207	45978.2
7	N	Unused	Total	%Cov	%Cov(50)	%Cov(95)	Accessions	Names	Used	Annotation	Contrib	Conf	Sequence	Modifications	ProteinModifications	Cleavages	dMass	Obs MW	Obs m/z	Theor MW	Theor m/z	Theor z	Sc	Spectrum	Acq Time	Intensity (Peptide)	PrecursorIntensityAcquisition	Apex Time (Peptide)	Elution Peak Width (Peptide)	MS2Counts
	2	13.23	13.24	32.95	15.08	11.48	sp|P0C7B0|VM3H6_GLOBR	Zinc metalloproteinase-disintegrin-like brevilysin H6 OS=Gloydius brevicaudus PE=1 SV=2			2	99	MFYSNEDEHKGMVLPGTK			missed K-G@10	0.0064742	2081.96	1041.99	2081.96	1041.98	2	24	1.1.1.1401.1	11.335	700136
	3	10.9	10.9	36.55	21.08	20.88	sp|A0A024BTN9|OXLA_BOTSC	L-amino acid oxidase Bs29 (Fragment) OS=Bothriechis schlegelii PE=1 SV=1			2	99	RFNEIVDGMDKLPTSMYQAIEEK	Deamidated(N)@3; Oxidation(M)@9; Deamidated(Q)@18		missed R-F@1; missed K-L@11	0.0159491	2731.29	683.829	2731.27	683.825	4	25	1.1.1.1662.1	11.9825	419400
	5	2.45	7.14	43.92	21.17	13.29	tr|T1E6U1|T1E6U1_CROOH; sp|A4PBQ9|VM3VA_CROAT	SVMP-CohPH-3 OS=Crotalus oreganus helleri PE=2 SV=1; Zinc metalloproteinase-disintegrin-like VAP2A OS=Crotalus atrox PE=1 SV=1			2	99	LYCKDNSPGQNNSCK	Carbamidomethyl(C)@3; Carbamidomethyl(C)@14		missed K-D@4	-0.00507971	1783.76	892.886	1783.76	892.888	2	18	1.1.1.1304.1	11.0975	563126
	11	2.01	2.01	6.405	2.686	2.686	sp|U5PZ28|VM2H1_BOTLA	Zinc metalloproteinase-disintegrin BlatH1 OS=Bothriechis lateralis PE=1 SV=1			2	99	IYEIVNILNEMFR				0.00168779	1652.86	827.438	1652.86	827.437	2	20	1.1.1.2288.1	13.7356	75185.8

## Sheet: lat
spot number	N	Unused	Total	%Cov	%Cov(50)	%Cov(95)	Accessions	Names	Used	Annotation	Contrib	Conf	Sequence	Modifications	ProteinModifications	Cleavages	dMass	Obs MW	Obs m/z	Theor MW	Theor m/z	Theor z	Sc	Spectrum	Acq Time	Intensity (Peptide)	PrecursorIntensityAcquisition	Apex Time (Peptide)	Elution Peak Width (Peptide)	MS2Counts
1	1	17.6	17.6	94.26	88.52	88.52	sp|C0HJC1|PA2_BOTLA	Acidic phospholipase A2 BlatPLA2 OS=Bothriechis lateralis PE=1 SV=1			2	99	VTGCDPKKDIYTYSEENGAFVCGGDDPCKK	Carbamidomethyl(C)@4; Carbamyl(K)@8; Deamidated(N)@17; Carbamidomethyl(C)@22; Carbamidomethyl(C)@28		missed K-K@7; missed K-D@8; missed K-K@29	0.00806292	3453.49	864.379	3453.48	864.377	4	29	1.1.1.1363.1	11.061	148636
	2	8.63	8.63	14.94	11.99	9.524	tr|A0A0K8RYQ1|A0A0K8RYQ1_CROHD	Metalloproteinase (Type III) 4a OS=Crotalus horridus PE=4 SV=1			2	99	MFYSNEDEHKGMVLPGTK	Oxidation(M)@1; Deamidated(N)@5; Oxidation(M)@12		missed K-G@10	0.0230946	2114.95	705.991	2114.93	705.984	3	21	1.1.1.262.1	2.5711	4296.64
	4	5.3	5.3	66.2	33.8	33.8	sp|P16338|VM2_AGKPI	Disintegrin applaggin OS=Agkistrodon piscivorus piscivorus PE=1 SV=1			2	99	ARGDDVNDYCNGISAGCPR	Carbamidomethyl(C)@10; Deamidated(N)@11; Carbamidomethyl(C)@17		missed R-G@2	0.00320841	2096.87	699.963	2096.86	699.962	3	24	1.1.1.1269.1	10.7998	324058
	7	4	4	19.58	12.59	12.59	tr|A0A077LCZ4|A0A077LCZ4_PROEL; sp|Q330K6|TXVE2_PROMU	Vascular endothelial growth factor OS=Protobothrops elegans PE=2 SV=1; Snake venom vascular endothelial growth factor toxin OS=Protobothrops mucrosquamatus PE=1 SV=1			2	99	CGGCCSDESLTCTATGKR	Carbamidomethyl(C)@1; Carbamidomethyl(C)@4; Carbamidomethyl(C)@5; Carbamidomethyl(C)@12		missed K-R@17	0.00308684	2018.79	673.939	2018.79	673.938	3	23	1.1.1.1270.1	10.8019	317296
	10	2.01	2.01	21.99	19.86	12.77	tr|T1DGZ4|T1DGZ4_CROHD	Snake venom vascular endothelial growth factor OS=Crotalus horridus PE=2 SV=1			2	99	CGGCCTDESLTCTATGKR	Carbamidomethyl(C)@1; Carbamidomethyl(C)@4; Carbamidomethyl(C)@5; Carbamidomethyl(C)@12		missed K-R@17	0.00342799	2032.81	678.611	2032.81	678.61	3	23	1.1.1.1266.1	10.7939	517820
2	N	Unused	Total	%Cov	%Cov(50)	%Cov(95)	Accessions	Names	Used	Annotation	Contrib	Conf	Sequence	Modifications	ProteinModifications	Cleavages	dMass	Obs MW	Obs m/z	Theor MW	Theor m/z	Theor z	Sc	Spectrum	Acq Time	Intensity (Peptide)	PrecursorIntensityAcquisition	Apex Time (Peptide)	Elution Peak Width (Peptide)	MS2Counts
	3	5.64	5.65	24.96	9.524	4.433	sp|Q2QA02|VM3_CRODD	Zinc metalloproteinase-disintegrin-like OS=Crotalus durissus durissus PE=2 SV=1			2	99	IPCAPEDVKCGR	Carbamidomethyl(C)@3; Carbamidomethyl(C)@10		missed K-C@9	0.00368155	1400.66	467.893	1400.65	467.892	3	15	1.1.1.1077.1	10.5575	17793.8
3	N	Unused	Total	%Cov	%Cov(50)	%Cov(95)	Accessions	Names	Used	Annotation	Contrib	Conf	Sequence	Modifications	ProteinModifications	Cleavages	dMass	Obs MW	Obs m/z	Theor MW	Theor m/z	Theor z	Sc	Spectrum	Acq Time	Intensity (Peptide)	PrecursorIntensityAcquisition	Apex Time (Peptide)	Elution Peak Width (Peptide)	MS2Counts
	1	7.38	7.38	43.44	19.91	19.91	tr|F2Q6E5|F2Q6E5_CROHD	Cysteine-rich seceretory protein Ch-CRPKa (Fragment) OS=Crotalus horridus PE=2 SV=1			2	99	SVNPTASNMLKMEWYPEAAANAER	Oxidation(M)@9; Oxidation(M)@12		missed K-M@11	0.00427698	2711.24	904.753	2711.23	904.751	3	24	1.1.1.1210.1	11.4308	16384.2
	3	4.7	4.71	11.99	9.524	4.433	sp|Q2QA02|VM3_CRODD	Zinc metalloproteinase-disintegrin-like OS=Crotalus durissus durissus PE=2 SV=1			2	99	LYCKDNSPGQNNPCK	Carbamidomethyl(C)@3; Ammonia-loss(N)@12; Oxidation(P)@13; Carbamidomethyl(C)@14		missed K-D@4	0.0428066	1792.79	897.404	1792.75	897.383	2	22	1.1.1.1077.1	10.8099	13233.8
4	N	Unused	Total	%Cov	%Cov(50)	%Cov(95)	Accessions	Names	Used	Annotation	Contrib	Conf	Sequence	Modifications	ProteinModifications	Cleavages	dMass	Obs MW	Obs m/z	Theor MW	Theor m/z	Theor z	Sc	Spectrum	Acq Time	Intensity (Peptide)	PrecursorIntensityAcquisition	Apex Time (Peptide)	Elution Peak Width (Peptide)	MS2Counts
	3	10.98	10.98	33.59	25.19	25.19	sp|Q2QA04|VSP_CRODD	Snake venom serine protease OS=Crotalus durissus durissus PE=2 SV=1			2	99	MDSPVNISTHIAPLSLPSNPPSVGSVCR	Oxidation(M)@1; Dehydrated(T)@9; Deamidated(N)@19; Carbamidomethyl(C)@27			0.0293562	2930.46	977.826	2930.43	977.816	3	27	1.1.1.1913.1	13.5447	36000.2
	4	9.14	9.14	37.56	32.58	32.13	tr|F2Q6E9|F2Q6E9_CROHD; tr|F2Q6E8|F2Q6E8_CROHD; tr|F2Q6E7|F2Q6E7_CROHD; tr|F2Q6E6|F2Q6E6_CROHD; tr|F2Q6E5|F2Q6E5_CROHD; tr|A0A0K8S072|A0A0K8S072_CROHD	Cysteine-rich seceretory protein Ch-CRPIb (Fragment) OS=Crotalus horridus PE=2 SV=1; Cysteine-rich seceretory protein Ch-CRPIa (Fragment) OS=Crotalus horridus PE=2 SV=1; Cysteine-rich seceretory protein Ch-CRPKc (Fragment) OS=Crotalus horridus PE=2 SV=1; Cysteine-rich seceretory protein Ch-CRPKb (Fragment) OS=Crotalus horridus PE=2 SV=1; Cysteine-rich seceretory protein Ch-CRPKa (Fragment) OS=Cro…			2	99	GCAAAYCPSSKYSYFYVCQYCPAGNIR	Carbamidomethyl(C)@2; Carbamidomethyl(C)@7; Oxidation(P)@8; Delta:H(2)C(2)(K)@11; Carbamidomethyl(C)@18; Carbamidomethyl(C)@21		cleaved V-G@N-term; missed K-Y@11	-0.000397401	3254.37	1085.8	3254.37	1085.8	3	28	1.1.1.1545.1	12.279	128509
	5	8.99	9	20.2	13.96	9.524	tr|A0A0K8RYQ1|A0A0K8RYQ1_CROHD	Metalloproteinase (Type III) 4a OS=Crotalus horridus PE=4 SV=1			2	99	MFYSNEDEHKGMVLPGTK	Oxidation(M)@1; Oxidation(M)@12		missed K-G@10	-0.000649011	2113.94	705.655	2113.94	705.656	3	22	1.1.1.1015.1	10.7197	65105.5
	7	4.27	4.3	35.66	28.29	28.29	sp|P0CJ41|VSPAF_TRIAB	Alpha-fibrinogenase albofibrase OS=Trimeresurus albolabris PE=2 SV=1			2	99	TLCAGIVQGGKDTCGG	Carbamidomethyl(C)@3; Carbamidomethyl(C)@14		cleaved G-D@C-term; missed K-D@11	-0.0113327	1592.72	797.366	1592.73	797.372	2	21	1.1.1.1126.1	11.05	140564
	9	3.72	7.77	45.95	13.9	13.9	tr|B0VXT4|B0VXT4_SISCA	Serine proteinase isoform 2 OS=Sistrurus catenatus edwardsii PE=2 SV=1			2	99	IIGGDECNINEHR	Carbamidomethyl(C)@7		cleaved L-I@N-term	-0.0077856	1525.69	509.57	1525.69	509.572	3	19	1.1.1.959.1	10.5013	71022.9
	10	3.36	3.37	5.823	5.823	5.823	sp|A0A024BTN9|OXLA_BOTSC	L-amino acid oxidase Bs29 (Fragment) OS=Bothriechis schlegelii PE=1 SV=1			2	99	SAGQLYEESLGK				-0.00329131	1280.62	641.318	1280.62	641.32	2	19	1.1.1.1166.1	11.1604	105551
	11	3.28	3.3	12.3	4.882	4.882	tr|T1DLW3|T1DLW3_CROHD; tr|A0A0F7Z632|A0A0F7Z632_CROAD; sp|F8S101|PLB_CROAD	Phospholipase B OS=Crotalus horridus PE=2 SV=1; Phospholipase B OS=Crotalus adamanteus PE=2 SV=1; Phospholipase B OS=Crotalus adamanteus PE=1 SV=1			2	99	SLEDGTLYIIEQVPK				-0.000855164	1703.9	852.956	1703.9	852.956	2	24	1.1.1.1674.1	12.6486	113675
	12	2.98	7.44	54.47	28.4	28.4	tr|B0VXT5|B0VXT5_SISCA	Serine proteinase isoform 3 OS=Sistrurus catenatus edwardsii PE=2 SV=1			2	99	VFDYNDWIQSIIAGNTAATCPP	Carbamidomethyl(C)@20			-4.36747e-05	2452.14	1227.08	2452.14	1227.08	2	22	1.1.1.2197.1	14.8242	38333.3
	13	2.01	6.11	34.11	28.68	28.68	sp|Q072L7|VSP_LACST	Snake venom serine protease OS=Lachesis stenophrys PE=2 SV=1			2	99	LDSPVSNSEHIAPLSLPSNPPSVGSVCR	Carbamidomethyl(C)@27			0.00273653	2915.45	972.823	2915.44	972.822	3	31	1.1.1.1400.1	11.8844	350167
5	N	Unused	Total	%Cov	%Cov(50)	%Cov(95)	Accessions	Names	Used	Annotation	Contrib	Conf	Sequence	Modifications	ProteinModifications	Cleavages	dMass	Obs MW	Obs m/z	Theor MW	Theor m/z	Theor z	Sc	Spectrum	Acq Time	Intensity (Peptide)	PrecursorIntensityAcquisition	Apex Time (Peptide)	Elution Peak Width (Peptide)	MS2Counts
	1	24.14	24.14	34.36	21.52	21.52	tr|T2HP68|T2HP68_PROFL	Phospholipase B OS=Protobothrops flavoviridis PE=2 SV=1			2	99	HQGLPESYNFDFVTMKPVL	Oxidation(M)@15			0.00236138	2237.09	746.702	2237.08	746.701	3	23	1.1.1.1521.1	12.2079	115821
	4	12.2	12.2	9.836	9.836	8.361	sp|P0C7B0|VM3H6_GLOBR	Zinc metalloproteinase-disintegrin-like brevilysin H6 OS=Gloydius brevicaudus PE=1 SV=2			2	99	KENGKKIPCAPEDVKCGR	Deamidated(N)@3; Carbamidomethyl(C)@9; Carbamidomethyl(C)@16		missed K-E@1; missed K-K@5; missed K-I@6; missed K-C@15	0.00282699	2086.03	522.515	2086.03	522.515	4	21	1.1.1.942.1	10.3831	21671.7
	6	6.35	6.35	18.53	14.29	14.29	tr|T1E7K6|T1E7K6_CROOH; tr|T1E6S9|T1E6S9_CROOH; tr|B0VXT4|B0VXT4_SISCA	Kallikrein-CohPH-4 OS=Crotalus oreganus helleri PE=2 SV=1; Kallikrein-CohCI-4 OS=Crotalus oreganus helleri PE=2 SV=1; Serine proteinase isoform 2 OS=Sistrurus catenatus edwardsii PE=2 SV=1			2	99	IIGGDECNINEHR	Carbamidomethyl(C)@7		cleaved L-I@N-term	-1.0312	1524.66	763.339	1525.69	763.854	2	19	1.1.1.1776.1	13.1655	140992
	8	4	4.1	21.4	9.339	9.339	sp|O13069|VSP2_BOTJA	Thrombin-like enzyme KN-BJ 2 OS=Bothrops jararaca PE=1 SV=1			2	99	TLCAGILQGGKDT	Carbamidomethyl(C)@3; Deamidated(Q)@8		cleaved T-C@C-term; missed K-D@11	-0.000618164	1333.65	667.834	1333.65	667.835	2	21	1.1.1.1318.1	11.6476	478005
	9	3.23	3.25	25.34	9.502	9.502	tr|F2Q6F1|F2Q6F1_CROVI; tr|F2Q6F0|F2Q6F0_CALRH	Cysteine-rich seceretory protein Cv-CRP (Fragment) OS=Crotalus viridis PE=2 SV=1; Cysteine-rich seceretory protein Cr-CRP OS=Calloselasma rhodostoma PE=2 SV=1			1.82391	98.74	SVDFDSESPR				-0.00175947	1137.49	569.753	1137.49	569.754	2	14	1.1.1.1066.1	10.8758	222696
	9	3.23	3.25	25.34	9.502	9.502	tr|F2Q6F1|F2Q6F1_CROVI; tr|F2Q6F0|F2Q6F0_CALRH	Cysteine-rich seceretory protein Cv-CRP (Fragment) OS=Crotalus viridis PE=2 SV=1; Cysteine-rich seceretory protein Cr-CRP OS=Calloselasma rhodostoma PE=2 SV=1			1.40894	97.06	SVNPTASNMLK				-0.00181998	1160.58	581.299	1160.59	581.3	2	13	1.1.1.1109.1	11.0061	191833
	10	3.06	17.19	27.67	21.52	18.81	tr|T2HQ75|T2HQ75_OVOOK	Phospholipase b OS=Ovophis okinavensis PE=2 SV=1			2	99	TFEKENSGTYNNQYMILDTKK	Oxidation(M)@15		cleaved E-T@N-term; missed K-E@4; missed K-K@20	0.0050481	2539.2	847.406	2539.19	847.404	3	26	1.1.1.1163.1	11.163	92640.1
	12	2.02	9.53	13.96	13.96	9.688	tr|A0A0K8RYQ1|A0A0K8RYQ1_CROHD	Metalloproteinase (Type III) 4a OS=Crotalus horridus PE=4 SV=1			2	99	MYELANTVNDIYR	Oxidation(M)@1			-0.00188994	1616.75	809.381	1616.75	809.383	2	20	1.1.1.1731.1	12.9666	30441.3
	13	2.01	2.9	11.67	8.171	8.171	tr|B0VXU3|B0VXU3_SISCA	Serine proteinase isoform 11 OS=Sistrurus catenatus edwardsii PE=2 SV=1			0	99	GGDECNINEHR	Carbamidomethyl(C)@5		cleaved V-G@N-term	-0.000518163	1299.53	650.77	1299.53	650.77	2	15	1.1.1.947.1	10.4082	48917.8
6	N	Unused	Total	%Cov	%Cov(50)	%Cov(95)	Accessions	Names	Used	Annotation	Contrib	Conf	Sequence	Modifications	ProteinModifications	Cleavages	dMass	Obs MW	Obs m/z	Theor MW	Theor m/z	Theor z	Sc	Spectrum	Acq Time	Intensity (Peptide)	PrecursorIntensityAcquisition	Apex Time (Peptide)	Elution Peak Width (Peptide)	MS2Counts
	1	13.91	13.91	31.96	17.96	16.47	sp|A4PBQ9|VM3VA_CROAT	Zinc metalloproteinase-disintegrin-like VAP2A OS=Crotalus atrox PE=1 SV=1			2	99	MFYSNEDEHKGMVLPGTK	Oxidation(M)@12		missed K-G@10	0.00527588	2097.96	700.326	2097.95	700.324	3	23	1.1.1.1014.1	10.8716	972344
	2	8.11	8.11	11.78	7.851	7.851	sp|U5PZ28|VM2H1_BOTLA	Zinc metalloproteinase-disintegrin BlatH1 OS=Bothriechis lateralis PE=1 SV=1			2	99	IKIYEIVNILNEMFR	Oxidation(M)@13		missed K-I@2	-0.0102646	1910.02	956.019	1910.03	956.024	2	22	1.1.1.1854.1	13.0642	85323.4
	4	4.34	13.59	32.95	16.23	11.64	sp|Q8QG88|VM36A_BOTIN; sp|O93523|VM3BP_BOTJA	Zinc metalloproteinase-disintegrin-like BITM06A OS=Bothrops insularis PE=2 SV=1; Zinc metalloproteinase-disintegrin-like bothropasin OS=Bothrops jararaca PE=1 SV=2			2	99	LYCKDNSPGQNNPCK	Carbamidomethyl(C)@3; Ammonia-loss(N)@12; Oxidation(P)@13; Carbamidomethyl(C)@14		missed K-D@4	0.031558	1792.78	897.399	1792.75	897.383	2	21	1.1.1.2045.1	13.8472	55913.3
	6	3.96	3.96	5.823	5.823	5.823	sp|A0A024BTN9|OXLA_BOTSC	L-amino acid oxidase Bs29 (Fragment) OS=Bothriechis schlegelii PE=1 SV=1			2	99	SAGQLYEESLGK				0.0055019	1280.63	641.322	1280.62	641.32	2	18	1.1.1.1138.1	11.1779	1000927
	8	3.49	3.51	25.38	16.15	12.69	tr|T1E6V2|T1E6V2_CROOH; tr|T1DML8|T1DML8_CROOH	Kallikrein-CohPH-3 OS=Crotalus oreganus helleri PE=2 SV=1; Kallikrein-CohCI-2 OS=Crotalus oreganus helleri PE=2 SV=1			2	99	FLCGGTLLNEEWVLTAAHCDRR	Carbamidomethyl(C)@3; Carbamidomethyl(C)@19		missed R-R@21	0.0136478	2617.27	655.324	2617.25	655.32	4	22	1.1.1.1605.1	12.3405	258300

## Sheet: mar
spot number	N	Unused	Total	%Cov	%Cov(50)	%Cov(95)	Accessions	Names	Used	Annotation	Contrib	Conf	Sequence	Modifications	ProteinModifications	Cleavages	dMass	Obs MW	Obs m/z	Theor MW	Theor m/z	Theor z	Sc	Spectrum	Acq Time	Intensity (Peptide)	PrecursorIntensityAcquisition	Apex Time (Peptide)	Elution Peak Width (Peptide)	MS2Counts
1	1	11.45	11.45	28.51	10.48	10.48	sp|Q98SP2|VM2J2_BOTJA	Zinc metalloproteinase/disintegrin OS=Bothrops jararaca PE=1 SV=1			2	99	ARGDDMDDYCNGISAGCPRNPFH	Oxidation(M)@6; Carbamidomethyl(C)@10; Deamidated(N)@11; Carbamidomethyl(C)@17		cleaved H-A@C-term; missed R-G@2; missed R-N@19	0.00820652	2641.05	881.356	2641.04	881.353	3	26	1.1.1.1462.1	11.6195	84733.1
	2	7.46	7.46	19.38	11.66	9.524	tr|A0A0K8RYQ1|A0A0K8RYQ1_CROHD	Metalloproteinase (Type III) 4a OS=Crotalus horridus PE=4 SV=1			2	99	LYCKDNSPGQNNPCK	Carbamidomethyl(C)@3; Carbamidomethyl(C)@14		missed K-D@4	-0.956065	1792.83	598.616	1793.78	598.935	3	23	1.1.1.1083.1	10.325	94582.5
	4	4	4	14.05	14.05	14.05	tr|A0A098M135|A0A098M135_9SAUR	Vespryn OS=Hypsiglena sp. JMG-2014 PE=4 SV=1			2	99	YGTQREWAVGLAGK			missed R-E@5	0.00297044	1534.79	512.605	1534.79	512.604	3	20	1.1.1.1336.1	11.2464	142417
	5	2.69	2.69	12.55	4.184	3.556	tr|A0A0K8RYQ8|A0A0K8RYQ8_CROHD	Metalloproteinase (Type II) 3a OS=Crotalus horridus PE=4 SV=1			2	99	LRPGAQCADGLCCDQCR	Carbamidomethyl(C)@7; Carbamidomethyl(C)@12; Carbamidomethyl(C)@13; Carbamidomethyl(C)@16			0.00412534	2035.85	679.624	2035.84	679.622	3	23	1.1.1.1193.1	10.7836	245917
	7	2.25	2.26	43.44	36.89	36.89	sp|C0HJC1|PA2_BOTLA	Acidic phospholipase A2 BlatPLA2 OS=Bothriechis lateralis PE=1 SV=1			2	99	GKPQDATDRCCFVHDCCYGK	Carbamidomethyl(C)@10; Carbamidomethyl(C)@11; Carbamidomethyl(C)@16; Carbamidomethyl(C)@17		missed R-C@9	0.00143242	2473	619.258	2473	619.258	4	18	1.1.1.1123.1	10.5075	110762
	8	2.04	2.04	8.497	2.288	2.288	sp|Q8UVG0|VM3BE_BOTER	Zinc metalloproteinase-disintegrin-like berythractivase OS=Bothrops erythromelas PE=1 SV=1			2	99	VCSNRHCVDVATAY	Carbamidomethyl(C)@2; Carbamidomethyl(C)@7		missed R-H@5	0.00593874	1650.73	826.372	1650.72	826.369	2	18	1.1.1.1167.1	10.6922	94385.6
2	N	Unused	Total	%Cov	%Cov(50)	%Cov(95)	Accessions	Names	Used	Annotation	Contrib	Conf	Sequence	Modifications	ProteinModifications	Cleavages	dMass	Obs MW	Obs m/z	Theor MW	Theor m/z	Theor z	Sc	Spectrum	Acq Time	Intensity (Peptide)	PrecursorIntensityAcquisition	Apex Time (Peptide)	Elution Peak Width (Peptide)	MS2Counts
	6	4.55	4.55	10.51	6.732	4.598	tr|A0A0K8RYQ1|A0A0K8RYQ1_CROHD	Metalloproteinase (Type III) 4a OS=Crotalus horridus PE=4 SV=1			2	99	LYCKDNSPGQNNPCK	Carbamidomethyl(C)@3; Carbamidomethyl(C)@14		missed K-D@4	-0.9546	1792.83	598.617	1793.78	598.935	3	23	1.1.1.1033.1	10.3383	162102
	9	2.02	2.02	6.436	6.436	6.436	sp|P20897|VM1H2_CRORU	Snake venom metalloproteinase HT-2 OS=Crotalus ruber ruber PE=1 SV=2			2	99	MFMKYNSDLNTIR	Oxidation(M)@1; Oxidation(M)@3		missed K-Y@4	0.00506328	1663.77	832.895	1663.77	832.892	2	19	1.1.1.1234.1	10.9589	215467
3	N	Unused	Total	%Cov	%Cov(50)	%Cov(95)	Accessions	Names	Used	Annotation	Contrib	Conf	Sequence	Modifications	ProteinModifications	Cleavages	dMass	Obs MW	Obs m/z	Theor MW	Theor m/z	Theor z	Sc	Spectrum	Acq Time	Intensity (Peptide)	PrecursorIntensityAcquisition	Apex Time (Peptide)	Elution Peak Width (Peptide)	MS2Counts
	1	12.05	12.05	18.03	8.361	8.361	sp|P0C7B0|VM3H6_GLOBR	Zinc metalloproteinase-disintegrin-like brevilysin H6 OS=Gloydius brevicaudus PE=1 SV=2			2	99	KENGKKIPCAPEDVKCGR	Deamidated(N)@3; Carbamidomethyl(C)@9; Carbamidomethyl(C)@16		missed K-E@1; missed K-K@5; missed K-I@6; missed K-C@15	0.00247416	2086.03	522.515	2086.03	522.515	4	22	1.1.1.979.1	10.3109	18371.8
	5	2.29	2.29	10.06	5.451	5.451	sp|Q98SP2|VM2J2_BOTJA	Zinc metalloproteinase/disintegrin OS=Bothrops jararaca PE=1 SV=1			2	99	LRPGAQCAEGLCCDQCR	Carbamidomethyl(C)@7; Carbamidomethyl(C)@12; Carbamidomethyl(C)@13; Carbamidomethyl(C)@16			0.000438168	2049.86	684.294	2049.86	684.294	3	20	1.1.1.1044.1	10.6146	16339.2
4	N	Unused	Total	%Cov	%Cov(50)	%Cov(95)	Accessions	Names	Used	Annotation	Contrib	Conf	Sequence	Modifications	ProteinModifications	Cleavages	dMass	Obs MW	Obs m/z	Theor MW	Theor m/z	Theor z	Sc	Spectrum	Acq Time	Intensity (Peptide)	PrecursorIntensityAcquisition	Apex Time (Peptide)	Elution Peak Width (Peptide)	MS2Counts
	3	12.84	12.84	16.07	9.672	8.197	sp|P0C7B0|VM3H6_GLOBR	Zinc metalloproteinase-disintegrin-like brevilysin H6 OS=Gloydius brevicaudus PE=1 SV=2			2	99	MFYSNEDEHKGMVLPGTK	Oxidation(M)@1; Oxidation(M)@12		missed K-G@10	0.00491287	2113.95	705.657	2113.94	705.656	3	22	1.1.1.1076.1	10.6523	123139
	4	9.99	9.99	29.01	20.61	20.61	sp|Q2QA04|VSP_CRODD	Snake venom serine protease OS=Crotalus durissus durissus PE=2 SV=1			2	99	KKDDEKDKDIMLIR	Oxidation(M)@11		missed K-K@1; missed K-D@2; missed K-D@6; missed K-D@8	0.00576284	1761.94	588.319	1761.93	588.317	3	23	1.1.1.1000.1	10.3214	13822.1
	5	7.64	7.64	29.46	26.36	26.36	sp|P0CJ41|VSPAF_TRIAB	Alpha-fibrinogenase albofibrase OS=Trimeresurus albolabris PE=2 SV=1			2	99	TLCAGIVQGGKDTCG	Carbamidomethyl(C)@3; Carbamidomethyl(C)@14		cleaved G-G@C-term; missed K-D@11	-0.00156071	1535.71	768.86	1535.71	768.861	2	23	1.1.1.1190.1	11.0432	72622.2
	6	7.19	7.2	23.98	23.98	23.98	tr|F2Q6E9|F2Q6E9_CROHD	Cysteine-rich seceretory protein Ch-CRPIb (Fragment) OS=Crotalus horridus PE=2 SV=1			2	99	VLEGIKCGENIYMSPAPIK	Carbamidomethyl(C)@7; Oxidation(M)@13; Oxidation(P)@15; Oxidation(P)@17		missed K-C@6	-0.00232107	2166.07	1084.04	2166.07	1084.04	2	23	1.1.1.1518.1	12.0838	65097.2
	9	4	8.06	29.46	15.5	15.5	sp|Q072L7|VSP_LACST	Snake venom serine protease OS=Lachesis stenophrys PE=2 SV=1			2	99	LDSPVSNSEHIAPLSLPSNPPSVGSVCR	Carbamidomethyl(C)@27			-0.0100664	2915.43	972.819	2915.44	972.822	3	23	1.1.1.1920.1	13.8399	28997.6
	11	4	4.05	26.36	9.302	9.302	tr|T1DE97|T1DE97_CROOH; tr|J3S3W4|J3S3W4_CROAD; tr|B0VXU0|B0VXU0_SISCA	Kallikrein-CohID-5 OS=Crotalus oreganus helleri PE=2 SV=1; Snake venom serine proteinase 10 OS=Crotalus adamanteus PE=2 SV=1; Serine proteinase isoform 8 OS=Sistrurus catenatus edwardsii PE=2 SV=1			2	99	CANINILDYAVCR	Carbamidomethyl(C)@1; Ammonia-loss(N)@3; Carbamidomethyl(C)@12			0.00011675	1563.72	782.866	1563.72	782.866	2	17	1.1.1.1775.1	13.1605	46599.2
	12	2.28	6.39	19.62	11.54	8.846	sp|Q7T229|VSPH_BOTJR	Snake venom serine protease homolog OS=Bothrops jararacussu PE=1 SV=1			0	99	RTLCAGILEGGK	Carbamidomethyl(C)@4		cleaved S-R@N-term; missed R-T@1	0.00329504	1273.68	637.85	1273.68	637.848	2	20	1.1.1.1175.1	10.9994	164208
	13	2.06	10.14	26.85	15.49	9.72	sp|A4PBQ9|VM3VA_CROAT	Zinc metalloproteinase-disintegrin-like VAP2A OS=Crotalus atrox PE=1 SV=1			2	99	LYCKDNSPGQNNSCK	Carbamidomethyl(C)@3; Carbamidomethyl(C)@14		missed K-D@4	0.0287019	1783.79	892.903	1783.76	892.888	2	20	1.1.1.1039.1	10.4904	15291.4
	14	2.05	2.11	18.22	13.57	13.57	tr|E9JG06|E9JG06_ECHPL	Serine protease (Fragment) OS=Echis pyramidum leakeyi PE=2 SV=1			2	99	VFDYTEWIQSIIAGNTAATCPP	Carbamidomethyl(C)@20			0.00396478	2453.16	1227.59	2453.16	1227.59	2	21	1.1.1.1982.1	14.1362	44168.9
5	N	Unused	Total	%Cov	%Cov(50)	%Cov(95)	Accessions	Names	Used	Annotation	Contrib	Conf	Sequence	Modifications	ProteinModifications	Cleavages	dMass	Obs MW	Obs m/z	Theor MW	Theor m/z	Theor z	Sc	Spectrum	Acq Time	Intensity (Peptide)	PrecursorIntensityAcquisition	Apex Time (Peptide)	Elution Peak Width (Peptide)	MS2Counts
	1	17.04	17.04	22.24	17	17	tr|T2HP68|T2HP68_PROFL	Phospholipase B OS=Protobothrops flavoviridis PE=2 SV=1			2	99	QNSGTYNNQYMILDTKK	Deamidated(N)@7; Oxidation(M)@11		missed K-K@16	0.00970701	2033.95	678.989	2033.94	678.986	3	21	1.1.1.1214.1	11.1199	295502
	2	9.43	9.43	22.14	22.14	21.76	sp|Q2QA04|VSP_CRODD	Snake venom serine protease OS=Crotalus durissus durissus PE=2 SV=1			2	99	STHIAPLSLPSNPPSVGSVCR	Carbamidomethyl(C)@20		cleaved I-S@N-term	0.0032152	2175.11	726.045	2175.11	726.044	3	24	1.1.1.1407.1	11.6135	537637
	4	6.98	6.98	23.11	9.016	7.377	sp|P0C7B0|VM3H6_GLOBR	Zinc metalloproteinase-disintegrin-like brevilysin H6 OS=Gloydius brevicaudus PE=1 SV=2			2	99	MFYSNEDEHKGMVLPGTK	Oxidation(M)@12		missed K-G@10	0.00507655	2097.96	700.326	2097.95	700.324	3	20	1.1.1.1129.1	10.8777	257675
	7	5.27	5.5	31.13	15.56	9.339	sp|O13069|VSP2_BOTJA	Thrombin-like enzyme KN-BJ 2 OS=Bothrops jararaca PE=1 SV=1			2	99	TLCAGILQGGKDT	Carbamidomethyl(C)@3; Deamidated(Q)@8		cleaved T-C@C-term; missed K-D@11	0.000847143	1333.66	667.835	1333.65	667.835	2	22	1.1.1.1348.1	11.4685	735359
	10	2.2	3.22	19.07	14.79	8.56	sp|J3S832|VSPB_CROAD	Snake venom serine proteinase 11 OS=Crotalus adamanteus PE=1 SV=1			2	99	MKLQFGLHSKK	Oxidation(M)@1		missed K-L@2; missed K-K@10	-0.0346809	1331.7	444.909	1331.74	444.92	3	17	1.1.1.1203.1	11.0907	2075700
	11	2.02	5.36	37.31	23.08	9.231	sp|Q9YGI6|VSP2_GLOHA	Snake venom serine protease pallabin-2 OS=Gloydius halys GN=JZTHR7 PE=2 SV=1			2	99	IIGGDECNINEHR	Carbamidomethyl(C)@7		cleaved L-I@N-term	-1.02933	1524.67	763.34	1525.69	763.854	2	19	1.1.1.2002.1	13.6702	77891.6
	12	2.01	2.25	28.68	7.752	5.039	tr|E9JFZ8|E9JFZ8_ECHCO	Serine protease (Fragment) OS=Echis coloratus PE=2 SV=1			2	99	VIGGAECNINEHR	Carbamidomethyl(C)@7		cleaved L-V@N-term	0.00496103	1467.69	734.854	1467.69	734.852	2	21	1.1.1.941.1	10.3004	28693.5

## Sheet: sch
spot number	N	Unused	Total	%Cov	%Cov(50)	%Cov(95)	Accessions	Names	Used	Annotation	Contrib	Conf	Sequence	Modifications	ProteinModifications	Cleavages	dMass	Obs MW	Obs m/z	Theor MW	Theor m/z	Theor z	Sc	Spectrum	Acq Time	Intensity (Peptide)	PrecursorIntensityAcquisition	Apex Time (Peptide)	Elution Peak Width (Peptide)	MS2Counts
1	1	13.47	13.47	79.56	68.61	32.12	sp|P80963|PA2H_BOTSC	Basic phospholipase A2 homolog Bsc-K49 OS=Bothriechis schlegelii PE=1 SV=2			2	99	MILLETGKNAATSYIAYGCNCGVGR	Oxidation(M)@1; Carbamidomethyl(C)@19; Carbamidomethyl(C)@21		missed K-N@8	-0.00159806	2734.29	912.436	2734.29	912.437	3	25	1.1.1.1522.1	11.7852	139102
	2	4	4	55.56	12.5	12.5	sp|C0K3N3|TXVE_CROAT	Snake venom vascular endothelial growth factor toxin cratrin OS=Crotalus atrox PE=2 SV=1			2	99	CGGCCTDESLTCTATGKR	Carbamidomethyl(C)@1; Carbamidomethyl(C)@4; Carbamidomethyl(C)@5; Carbamidomethyl(C)@12		missed K-R@17	-9.03562	2023.77	1012.89	2032.81	1017.41	2	19	1.1.1.1204.1	10.5953	24007.8
	4	3.26	3.26	13.3	5.419	5.419	sp|Q2QA02|VM3_CRODD	Zinc metalloproteinase-disintegrin-like OS=Crotalus durissus durissus PE=2 SV=1			1.95861	99	MFYSNEDEHKGMVLPGTK	Oxidation(M)@1; Deamidated(N)@5; Oxidation(M)@12		missed K-G@10	0.0214466	2114.95	705.991	2114.93	705.984	3	16	1.1.1.25.1	0.2729	4831.74
	5	2.97	2.97	12.86	9.959	9.959	tr|B1Q3K2|B1Q3K2_PROFL; tr|A0A077L854|A0A077L854_PROFL; sp|Q90W38|NGFV_BOTJR	Nerve growth factor OS=Protobothrops flavoviridis PE=2 SV=1; Nerve growth factor (Fragment) OS=Protobothrops flavoviridis PE=2 SV=1; Venom nerve growth factor OS=Bothrops jararacussu GN=NGF PE=2 SV=1			2	99	ALTMEGNQASWR	Oxidation(M)@4			0.00112876	1378.63	690.323	1378.63	690.322	2	18	1.1.1.1260.1	10.833	310721
	6	2.19	2.19	17.05	4.99	4.99	sp|O57413|VM2T3_PROMU	Zinc metalloproteinase/disintegrin OS=Protobothrops mucrosquamatus PE=1 SV=1			2	99	GDNPDDRCTGQSADCPRNGLYG	Carbamidomethyl(C)@8; Carbamidomethyl(C)@15; Deamidated(N)@18		missed R-C@7; missed R-N@17	0.00854828	2424.97	809.332	2424.97	809.329	3	25	1.1.1.1222.1	10.6737	46879.2
2	N	Unused	Total	%Cov	%Cov(50)	%Cov(95)	Accessions	Names	Used	Annotation	Contrib	Conf	Sequence	Modifications	ProteinModifications	Cleavages	dMass	Obs MW	Obs m/z	Theor MW	Theor m/z	Theor z	Sc	Spectrum	Acq Time	Intensity (Peptide)	PrecursorIntensityAcquisition	Apex Time (Peptide)	Elution Peak Width (Peptide)	MS2Counts
	2	8.69	8.69	42.99	20.36	19.91	tr|F2Q6E5|F2Q6E5_CROHD	Cysteine-rich seceretory protein Ch-CRPKa (Fragment) OS=Crotalus horridus PE=2 SV=1			2	99	SVNPTASNMLKMEWYPEAAANAER	Oxidation(M)@9; Oxidation(M)@12		missed K-M@11	0.00336145	2711.24	904.752	2711.23	904.751	3	27	1.1.1.1215.1	11.3207	196630
	5	6.67	6.68	64.23	45.99	21.17	sp|P80963|PA2H_BOTSC	Basic phospholipase A2 homolog Bsc-K49 OS=Bothriechis schlegelii PE=1 SV=2			2	99	NAATSYIAYGCNCGVGR	Carbamidomethyl(C)@11; Carbamidomethyl(C)@13			0.000395175	1832.79	917.404	1832.79	917.404	2	21	1.1.1.1329.1	11.7196	75970
	8	4	4	26.76	7.469	7.469	sp|Q9PVK9|VM2MD_GLOBR	Zinc metalloproteinase/disintegrin OS=Gloydius brevicaudus PE=2 SV=1			2	99	ARGDDMDDYCNGISAGCPR	Oxidation(M)@6; Carbamidomethyl(C)@10; Deamidated(N)@11; Carbamidomethyl(C)@17		cleaved M-A@N-term; missed R-G@2	0.00252489	2145.82	716.28	2145.81	716.279	3	23	1.1.1.1041.1	10.696	23242
	9	3.28	3.28	35.14	9.266	9.266	tr|B0VXT4|B0VXT4_SISCA	Serine proteinase isoform 2 OS=Sistrurus catenatus edwardsii PE=2 SV=1			2	99	IIGGDECNINEHR	Carbamidomethyl(C)@7		cleaved L-I@N-term	0.00473075	1525.7	763.857	1525.69	763.854	2	20	1.1.1.999.1	10.5123	8503.92
3	N	Unused	Total	%Cov	%Cov(50)	%Cov(95)	Accessions	Names	Used	Annotation	Contrib	Conf	Sequence	Modifications	ProteinModifications	Cleavages	dMass	Obs MW	Obs m/z	Theor MW	Theor m/z	Theor z	Sc	Spectrum	Acq Time	Intensity (Peptide)	PrecursorIntensityAcquisition	Apex Time (Peptide)	Elution Peak Width (Peptide)	MS2Counts
	2	12.7	12.7	43.89	25.57	25.57	sp|Q2QA04|VSP_CRODD	Snake venom serine protease OS=Crotalus durissus durissus PE=2 SV=1			2	99	KDDEKDKDIMLIR	Oxidation(M)@10		missed K-D@1; missed K-D@5; missed K-D@7	0.00356038	1633.84	409.467	1633.83	409.466	4	18	1.1.1.897.1	10.4058	29527.3
	3	9.05	9.05	55.47	35.04	29.2	sp|P80963|PA2H_BOTSC	Basic phospholipase A2 homolog Bsc-K49 OS=Bothriechis schlegelii PE=1 SV=2			2	99	NAATSYIAYGCNCGVGR	Carbamidomethyl(C)@11; Carbamidomethyl(C)@13			-0.00155795	1832.79	917.403	1832.79	917.404	2	23	1.1.1.1237.1	11.5927	108076
	4	7.67	7.83	29.46	24.42	20.54	tr|T1DE97|T1DE97_CROOH; tr|J3S3W4|J3S3W4_CROAD; tr|B0VXU0|B0VXU0_SISCA	Kallikrein-CohID-5 OS=Crotalus oreganus helleri PE=2 SV=1; Snake venom serine proteinase 10 OS=Crotalus adamanteus PE=2 SV=1; Serine proteinase isoform 8 OS=Sistrurus catenatus edwardsii PE=2 SV=1			2	99	AAYPWWPVTTR				0.00213835	1346.68	674.347	1346.68	674.346	2	16	1.1.1.1592.1	12.8017	833273
	5	5.22	5.22	35.29	15.38	10.86	tr|F2Q6E7|F2Q6E7_CROHD	Cysteine-rich seceretory protein Ch-CRPKc (Fragment) OS=Crotalus horridus PE=2 SV=1			2	99	SVNPTASNMLKMEWYPEAAANAER	Oxidation(M)@9; Oxidation(M)@12		missed K-M@11	0.00409387	2711.24	904.753	2711.23	904.751	3	21	1.1.1.1181.1	11.4159	108101
	6	4.98	9	41.15	17.31	13.85	sp|Q7T229|VSPH_BOTJR	Snake venom serine protease homolog OS=Bothrops jararacussu PE=1 SV=1			2	99	IIGGDECNINEHR	Carbamidomethyl(C)@7		cleaved L-I@N-term	0.00387625	1525.7	763.856	1525.69	763.854	2	21	1.1.1.886.1	10.3576	28444.6
	10	2.2	3.33	21.01	12.84	9.339	sp|O13069|VSP2_BOTJA	Thrombin-like enzyme KN-BJ 2 OS=Bothrops jararaca PE=1 SV=1			2	99	IMGWGTISTSK	Oxidation(M)@2; Dioxidation(W)@4			0.00195461	1227.58	614.798	1227.58	614.798	2	16	1.1.1.1055.1	11.0129	179506
	11	2.18	2.21	25.97	15.12	15.12	sp|Q71QH7|VSPP_TRIST; sp|O13059|VSP1_TRIGA	Snake venom serine protease PA OS=Trimeresurus stejnegeri PE=2 SV=1; Snake venom serine protease 1 OS=Trimeresurus gramineus GN=TLG1 PE=2 SV=1			2	99	TLCAGIVQGGK	Carbamidomethyl(C)@3			0.00262452	1102.58	552.299	1102.58	552.297	2	18	1.1.1.1022.1	10.906	390287
4	N	Unused	Total	%Cov	%Cov(50)	%Cov(95)	Accessions	Names	Used	Annotation	Contrib	Conf	Sequence	Modifications	ProteinModifications	Cleavages	dMass	Obs MW	Obs m/z	Theor MW	Theor m/z	Theor z	Sc	Spectrum	Acq Time	Intensity (Peptide)	PrecursorIntensityAcquisition	Apex Time (Peptide)	Elution Peak Width (Peptide)	MS2Counts
	1	16.32	16.32	46.18	41.98	38.93	sp|Q2QA04|VSP_CRODD	Snake venom serine protease OS=Crotalus durissus durissus PE=2 SV=1			2	99	VFDYTEWIQSIIAGNTDATCPP	Carbamidomethyl(C)@20			0.00491857	2497.15	833.391	2497.15	833.39	3	25	1.1.1.2296.1	14.1562	315128
	3	6	6.14	48.84	13.95	13.95	sp|Q8AY79|VSPS2_TRIST	Beta-fibrinogenase stejnefibrase-2 OS=Trimeresurus stejnegeri PE=1 SV=1			2	99	KNNDVLDKDIMLIK	Deamidated(N)@3; Oxidation(M)@11		missed K-N@1; missed K-D@8	0.00437599	1674.89	838.453	1674.89	838.45	2	23	1.1.1.1365.1	11.4965	311507
	5	4.7	7.64	48.08	41.15	25.38	tr|T1DEH3|T1DEH3_CROOH	Kallikrein-CohLL-4 OS=Crotalus oreganus helleri PE=2 SV=1			2	99	IMGWGTISATK	Oxidation(M)@2			0.0022014	1179.6	590.806	1179.6	590.805	2	17	1.1.1.1307.1	11.3594	1278446
	8	4.01	9.47	51.16	27.91	22.48	tr|A0A0K8RSB3|A0A0K8RSB3_CROHD	Serine proteinase 1e OS=Crotalus horridus PE=3 SV=1			2	99	ETYPDVPHCANINILDHEVCR	Dehydrated(T)@2; Carbamidomethyl(C)@9; Carbamidomethyl(C)@20			-0.00199254	2533.15	845.389	2533.15	845.39	3	29	1.1.1.1952.1	13.1065	135976
	9	4	9.2	58.08	18.85	13.85	sp|Q7T229|VSPH_BOTJR	Snake venom serine protease homolog OS=Bothrops jararacussu PE=1 SV=1			2	99	IIGGDECNINEHR	Carbamidomethyl(C)@7		cleaved L-I@N-term	0.000946566	1525.7	763.855	1525.69	763.854	2	22	1.1.1.1265.1	11.2454	204301
	10	3.36	3.66	21.71	18.99	8.527	tr|T1DE97|T1DE97_CROOH; tr|J3S3W4|J3S3W4_CROAD; tr|B0VXU0|B0VXU0_SISCA	Kallikrein-CohID-5 OS=Crotalus oreganus helleri PE=2 SV=1; Snake venom serine proteinase 10 OS=Crotalus adamanteus PE=2 SV=1; Serine proteinase isoform 8 OS=Sistrurus catenatus edwardsii PE=2 SV=1			2	99	IMGWGTISSTK	Oxidation(M)@2			0.00313638	1195.59	598.804	1195.59	598.803	2	16	1.1.1.1267.1	11.2557	848476
	11	3.1	8.89	43.02	32.17	29.07	sp|Q072L7|VSP_LACST	Snake venom serine protease OS=Lachesis stenophrys PE=2 SV=1			2	99	VFDYTEWIQSILAGNADATCPP	Carbamidomethyl(D)@17; Carbamidomethyl(C)@20			0.0393209	2524.2	1263.11	2524.16	1263.09	2	21	1.1.1.2026.1	13.3384	1295360
	12	2.9	3.14	44.19	24.42	19.38	sp|Q71QH7|VSPP_TRIST; sp|O13059|VSP1_TRIGA	Snake venom serine protease PA OS=Trimeresurus stejnegeri PE=2 SV=1; Snake venom serine protease 1 OS=Trimeresurus gramineus GN=TLG1 PE=2 SV=1			2	99	TLCAGIVQGGK	Carbamidomethyl(C)@3			0.00152589	1102.58	552.298	1102.58	552.297	2	17	1.1.1.1126.1	10.8821	1221968
5	N	Unused	Total	%Cov	%Cov(50)	%Cov(95)	Accessions	Names	Used	Annotation	Contrib	Conf	Sequence	Modifications	ProteinModifications	Cleavages	dMass	Obs MW	Obs m/z	Theor MW	Theor m/z	Theor z	Sc	Spectrum	Acq Time	Intensity (Peptide)	PrecursorIntensityAcquisition	Apex Time (Peptide)	Elution Peak Width (Peptide)	MS2Counts
	1	22.03	22.03	21.69	19.88	18.88	sp|A0A024BTN9|OXLA_BOTSC	L-amino acid oxidase Bs29 (Fragment) OS=Bothriechis schlegelii PE=1 SV=1			2	99	FNEIVDGMDKLPTSMYQAIEEK	Deamidated(N)@2; Oxidation(M)@8; Oxidation(M)@15		missed K-L@10	-0.00150577	2590.18	864.401	2590.18	864.401	3	31	1.1.1.1324.1	11.6121	140191
	3	12.3	12.31	18.03	13.11	13.11	tr|A0A0C4ZNF1|A0A0C4ZNF1_GLOIT	Metalloprotease, mRNA OS=Gloydius intermedius PE=2 SV=1			2	99	NPCNIYYSPNDEDKGMVLPGTK	Carbamidomethyl(C)@3		missed K-G@14	0.00435592	2511.15	838.056	2511.14	838.054	3	23	1.1.1.1269.1	11.4559	121958
	4	12.2	12.2	30.62	28.29	23.26	tr|T1E3B5|T1E3B5_CROHD; tr|A0A0K8RYS0|A0A0K8RYS0_CROHD	Serine proteinase 7 OS=Crotalus horridus PE=2 SV=1; Serine proteinase 5 OS=Crotalus horridus PE=3 SV=1			2	99	NSEHIAPLSLPSSPPSVGSVCR	Carbamidomethyl(C)@21		cleaved S-N@N-term	-0.00377544	2290.13	1146.07	2290.14	1146.08	2	31	1.1.1.1341.1	11.6594	220294
	8	12.2	7.46	11.05	8.673	8.673	sp|B6EWW8|V5NTD_GLOBR	Snake venom 5'-nucleotidase OS=Gloydius brevicaudus PE=2 SV=1			2	99	ETPVLSNPGPYLEFR				-0.00161438	1717.87	859.94	1717.87	859.941	2	18	1.1.1.1532.1	12.2307	73736.3
	10	12.2	8.15	30.77	19.23	19.23	sp|A7LAC7|VSP2_TRIAB; sp|A7LAC6|VSP1_TRIAB	Thrombin-like enzyme 2 OS=Trimeresurus albolabris PE=2 SV=1; Thrombin-like enzyme 1 OS=Trimeresurus albolabris PE=2 SV=1			2	99	TLCAGVLQGGIDTCK	Carbamidomethyl(C)@3; Deamidated(Q)@8; Carbamidomethyl(C)@14			0.00035134	1592.75	797.384	1592.75	797.384	2	23	1.1.1.1327.1	11.6244	311490
	11	12.2	8	23.21	13.88	13.88	sp|C5H5D3|VM32_BOTAT	Zinc metalloproteinase-disintegrin-like batroxstatin-2 (Fragment) OS=Bothrops atrox PE=2 SV=1			2	99	TDVVSPPVCGNYFVEVGEECDCGSPATCR	Carbamidomethyl(C)@9; Carbamidomethyl(C)@20; Carbamidomethyl(C)@22; Carbamidomethyl(C)@28			0.00642043	3260.36	1087.79	3260.35	1087.79	3	30	1.1.1.1518.1	12.1857	82080.7
	13	12.2	12.04	27.82	10.47	10.47	tr|U3TBS9|U3TBS9_OVOOK	p-iii_metalloprotease OS=Ovophis okinavensis PE=2 SV=1			2	99	SCVMAGTLSCEASYLFSDCSQK	Carbamidomethyl(C)@2; Oxidation(M)@4; Carbamidomethyl(C)@10; Carbamidomethyl(C)@19			0.00130015	2516.03	839.685	2516.03	839.685	3	29	1.1.1.1490.1	12.0945	93197.8
	14	12.2	4.38	27.69	12.69	8.462	sp|Q71QI0|VSP07_TRIST; sp|O13060|VSPA_TRIGA	Snake venom serine protease KN7 homolog OS=Trimeresurus stejnegeri PE=2 SV=1; Snake venom serine protease 2A homolog OS=Trimeresurus gramineus GN=TLG2A PE=2 SV=1			2	99	FLVALYTFR				0.000698989	1128.63	565.324	1128.63	565.324	2	15	1.1.1.1625.1	12.5621	316891
	15	12.2	5	17.58	12.09	8.059	tr|B0VXT9|B0VXT9_SISCA	Serine proteinase isoform 7 OS=Sistrurus catenatus edwardsii PE=2 SV=1			2	99	KSEHIAPLSLPSSPPSVGSVCR	Carbamidomethyl(C)@21		missed K-S@1	-2.03369	2302.16	768.393	2304.19	769.07	3	20	1.1.1.1555.1	12.3081	228817

## Sheet: bil
spot number	N	Unused	Total	%Cov	%Cov(50)	%Cov(95)	Accessions	Names	Used	Annotation	Contrib	Conf	Sequence	Modifications	ProteinModifications	Cleavages	dMass	Obs MW	Obs m/z	Theor MW	Theor m/z	Theor z	Sc	Spectrum	Acq Time	Intensity (Peptide)	PrecursorIntensityAcquisition	Apex Time (Peptide)	Elution Peak Width (Peptide)	MS2Counts
1	2	4.1	4.1	21.32	12.79	12.79	tr|T1E3B5|T1E3B5_CROHD; tr|A0A0K8RYS0|A0A0K8RYS0_CROHD	Serine proteinase 7 OS=Crotalus horridus PE=2 SV=1; Serine proteinase 5 OS=Crotalus horridus PE=3 SV=1			2	99	NSEHIAPLSLPSSPPSVGSVCR	Carbamidomethyl(C)@21		cleaved S-N@N-term	0.0018459	2290.14	764.387	2290.14	764.386	3	24	1.1.1.1231.1	11.6512	14960.5
2	N	Unused	Total	%Cov	%Cov(50)	%Cov(95)	Accessions	Names	Used	Annotation	Contrib	Conf	Sequence	Modifications	ProteinModifications	Cleavages	dMass	Obs MW	Obs m/z	Theor MW	Theor m/z	Theor z	Sc	Spectrum	Acq Time	Intensity (Peptide)	PrecursorIntensityAcquisition	Apex Time (Peptide)	Elution Peak Width (Peptide)	MS2Counts
	3	3.86	3.86	38.01	22.62	22.62	tr|F2Q6F1|F2Q6F1_CROVI	Cysteine-rich seceretory protein Cv-CRP (Fragment) OS=Crotalus viridis PE=2 SV=1			0.305395	99	TATPYKSGPPCGDCPSACDNGLCTNPCTK	Carbamidomethyl(C)@11; Carbamidomethyl(C)@14; Oxidation(P)@15; Carbamidomethyl(C)@18; Deamidated(N)@20; Carbamidomethyl(C)@23; Carbamidomethyl(C)@27		missed K-S@6	0.0242864	3202.3	1068.44	3202.28	1068.43	3	23	1.1.1.1001.1	10.9398	13079.6
3	N	Unused	Total	%Cov	%Cov(50)	%Cov(95)	Accessions	Names	Used	Annotation	Contrib	Conf	Sequence	Modifications	ProteinModifications	Cleavages	dMass	Obs MW	Obs m/z	Theor MW	Theor m/z	Theor z	Sc	Spectrum	Acq Time	Intensity (Peptide)	PrecursorIntensityAcquisition	Apex Time (Peptide)	Elution Peak Width (Peptide)	MS2Counts
	1	23.25	23.25	69.77	64.73	64.73	sp|Q5W959|VSP14_BOTJA	Snake venom serine protease HS114 OS=Bothrops jararaca PE=1 SV=1			2	99	IMGWGSITPIQKTNPDVPHCANINLLDDAVCR	Oxidation(M)@2; Deamidated(N)@14; Carbamidomethyl(C)@20; Carbamidomethyl(C)@31		missed K-T@12	0.00701238	3621.74	906.443	3621.74	906.442	4	32	1.1.1.1478.1	12.0907	970077
	2	4.23	4.23	25.97	20.54	7.364	tr|T1E3C0|T1E3C0_CROHD; tr|A0A0K8RYS4|A0A0K8RYS4_CROHD; tr|A0A0K8RYN6|A0A0K8RYN6_CROHD; tr|A0A0K8RYN5|A0A0K8RYN5_CROHD	Serine proteinase 1c OS=Crotalus horridus PE=2 SV=1; Serine proteinase 2d OS=Crotalus horridus PE=3 SV=1; Serine proteinase 2a OS=Crotalus horridus PE=3 SV=1; Serine proteinase 2e OS=Crotalus horridus PE=3 SV=1			2	99	IMGWGIISPTKETYPDVPH	Oxidation(M)@2		cleaved H-C@C-term; missed K-E@11	0.00910696	2156.07	719.697	2156.06	719.694	3	25	1.1.1.1411.1	11.9136	566205
	3	4	6.14	31.78	19.38	19.38	tr|T1DH10|T1DH10_CROHD	Serine proteinase 10 OS=Crotalus horridus PE=2 SV=1			2	99	LDSPVSNSEHIAPLSLPSSPPSVGSVCR	Dehydrated(S)@3; Carbamidomethyl(C)@27			0.002668	2870.43	957.816	2870.42	957.815	3	26	1.1.1.1551.1	12.3497	494250
	5	2.37	2.37	54.23	8.462	3.462	sp|Q7T229|VSPH_BOTJR	Snake venom serine protease homolog OS=Bothrops jararacussu PE=1 SV=1			2	99	VSDYTEWIR				0.004238	1167.56	584.787	1167.56	584.785	2	15	1.1.1.1391.1	11.8605	465429
	6	2.04	2.1	27.13	13.57	8.527	sp|Q072L7|VSP_LACST	Snake venom serine protease OS=Lachesis stenophrys PE=2 SV=1			2	99	VFDYTEWIQSILAGNADATCPP	Carbamidomethyl(C)@20			0.0407651	2467.18	1234.6	2467.14	1234.58	2	20	1.1.1.2181.1	14.4566	178291
4	N	Unused	Total	%Cov	%Cov(50)	%Cov(95)	Accessions	Names	Used	Annotation	Contrib	Conf	Sequence	Modifications	ProteinModifications	Cleavages	dMass	Obs MW	Obs m/z	Theor MW	Theor m/z	Theor z	Sc	Spectrum	Acq Time	Intensity (Peptide)	PrecursorIntensityAcquisition	Apex Time (Peptide)	Elution Peak Width (Peptide)	MS2Counts
	1	26.77	26.77	74.03	64.73	59.69	sp|Q5W959|VSP14_BOTJA	Snake venom serine protease HS114 OS=Bothrops jararaca PE=1 SV=1			2	99	IMGWGSITPIQKTNPDVPHCANINLLDDAVCR	Oxidation(M)@2; Carbamidomethyl(C)@20; Carbamidomethyl(C)@31		missed K-T@12	-0.0142862	3620.74	906.192	3620.75	906.196	4	26	1.1.1.1943.1	12.7126	241103
	2	10.8	11.25	43.46	42.69	22.31	sp|Q7T229|VSPH_BOTJR	Snake venom serine protease homolog OS=Bothrops jararacussu PE=1 SV=1			2	99	TYTKWDKDIMLIR			missed K-W@4; missed K-D@7	-0.00231637	1681.88	561.635	1681.89	561.636	3	17	1.1.1.1497.1	11.5448	328627
	3	4.74	7.65	31.78	31.78	15.12	tr|A0A0K8RSB3|A0A0K8RSB3_CROHD	Serine proteinase 1e OS=Crotalus horridus PE=3 SV=1			0.0101054	99	PVSNSEHIAPLSLPSSPPSVGSVCR	Propionamide@N-term; Oxidation(H)@7; Carbamidomethyl(C)@24		cleaved R-P@N-term	0.000675626	2660.32	887.782	2660.32	887.782	3	23	1.1.1.1565.1	11.7151	973989
	4	3.35	7.43	33.33	24.42	24.42	tr|T1DP94|T1DP94_CROOH	Kallikrein-CohLL-7 OS=Crotalus oreganus helleri PE=2 SV=1			2	99	LDSPVSNSEHIAPLSLPSSPPSVGSVCR	Dehydrated(S)@8; Carbamidomethyl(C)@27			-0.00789904	2870.42	957.812	2870.42	957.815	3	26	1.1.1.2084.1	13.1127	309600
	5	2.45	2.55	28.68	22.48	5.426	sp|Q072L7|VSP_LACST	Snake venom serine protease OS=Lachesis stenophrys PE=2 SV=1			2	99	KKDDEKDKDIMLIK			missed K-K@1; missed K-D@2; missed K-D@6; missed K-D@8	-0.00103622	1717.93	573.65	1717.93	573.65	3	22	1.1.1.1129.1	10.5407	40636.2
5	N	Unused	Total	%Cov	%Cov(50)	%Cov(95)	Accessions	Names	Used	Annotation	Contrib	Conf	Sequence	Modifications	ProteinModifications	Cleavages	dMass	Obs MW	Obs m/z	Theor MW	Theor m/z	Theor z	Sc	Spectrum	Acq Time	Intensity (Peptide)	PrecursorIntensityAcquisition	Apex Time (Peptide)	Elution Peak Width (Peptide)	MS2Counts
	2	19.14	19.19	26.04	21.67	19.48	sp|B5AR80|OXLA_BOTPA	L-amino-acid oxidase (Fragment) OS=Bothrops pauloensis PE=1 SV=1			2	99	RFDEIVGGMDKLPTSMYQAIQEK	Oxidation(M)@9; Oxidation(M)@16		missed R-F@1; missed K-L@11	0.00380939	2687.3	896.773	2687.29	896.772	3	27	1.1.1.1391.1	11.4064	217242
	4	12.16	12.16	48.06	37.21	37.21	sp|Q5W959|VSP14_BOTJA	Snake venom serine protease HS114 OS=Bothrops jararaca PE=1 SV=1			2	99	LDSPVSDSEHIAPLSLPSSPPSVGSVCR	Carbamidomethyl(C)@27			-2.96911	2886.45	963.157	2889.42	964.147	3	27	1.1.1.1839.1	12.9051	62916.8
	5	11.92	11.96	19.22	11.73	11.73	sp|B6EWW8|V5NTD_GLOBR	Snake venom 5'-nucleotidase OS=Gloydius brevicaudus PE=2 SV=1			2	99	SSGNPILLNKNISEDQDVK	Deamidated(N)@11		missed K-N@10	-0.0152788	2071.03	691.35	2071.04	691.355	3	23	1.1.1.1331.1	11.2249	308946
	7	9.83	9.83	23.08	18.85	16.15	sp|Q7T229|VSPH_BOTJR	Snake venom serine protease homolog OS=Bothrops jararacussu PE=1 SV=1			2	99	IIGGDECNINEHR	Carbamidomethyl(C)@7		cleaved L-I@N-term	0.00020157	1525.69	763.855	1525.69	763.854	2	21	1.1.1.1222.1	10.8727	104782
	9	7.86	8.53	32.17	24.03	23.64	tr|A0A0K8RSB3|A0A0K8RSB3_CROHD	Serine proteinase 1e OS=Crotalus horridus PE=3 SV=1			2	99	VSNSEHIAPLSLPSSPPSVGSVCR	Carbamidomethyl(C)@23		cleaved P-V@N-term	-0.00131081	2476.24	826.419	2476.24	826.42	3	22	1.1.1.1648.1	12.2268	569224
	12	4	6.74	22.69	18.85	10.77	sp|A7LAC7|VSP2_TRIAB; sp|A7LAC6|VSP1_TRIAB	Thrombin-like enzyme 2 OS=Trimeresurus albolabris PE=2 SV=1; Thrombin-like enzyme 1 OS=Trimeresurus albolabris PE=2 SV=1			2	99	TLCAGVLQGGIDTCK	Carbamidomethyl(C)@3; Carbamidomethyl(C)@14			0.00165246	1591.77	796.893	1591.77	796.892	2	24	1.1.1.1411.1	11.4688	110424
	13	4	4	8.68	4.882	4.882	tr|T1DLW3|T1DLW3_CROHD	Phospholipase B OS=Crotalus horridus PE=2 SV=1			2	99	SLEDGTLYIIEQVPK				-0.00138776	1703.9	852.956	1703.9	852.956	2	25	1.1.1.1744.1	12.5277	75893.9
	14	2.27	7.78	32.95	19.38	19.38	tr|T1E3B5|T1E3B5_CROHD; tr|A0A0K8RYS0|A0A0K8RYS0_CROHD	Serine proteinase 7 OS=Crotalus horridus PE=2 SV=1; Serine proteinase 5 OS=Crotalus horridus PE=3 SV=1			0.728158	99	LDSPVSNSEHIAPLSLPSSPPSVGSVCR	Pro->pyro-Glu(P)@4; Carbamidomethyl(C)@27			0.0404945	2902.45	968.492	2902.41	968.478	3	23	1.1.1.2335.1	17.3749	55114.5
	15	2.25	2.25	21.72	9.502	4.525	tr|F2Q6F1|F2Q6F1_CROVI; tr|T1E6W3|T1E6W3_CROOH; tr|T1DP88|T1DP88_CROOH; tr|T1D6R8|T1D6R8_CROHD; tr|G9DCH5|G9DCH5_CROOH; tr|G9DCH4|G9DCH4_CROOH; tr|F2Q6F0|F2Q6F0_CALRH	Cysteine-rich seceretory protein Cv-CRP (Fragment) OS=Crotalus viridis PE=2 SV=1; CRiSP-CohLL-1 OS=Crotalus oreganus helleri PE=2 SV=1; CRiSP-CohCI-1 OS=Crotalus oreganus helleri PE=2 SV=1; Cysteine-rich secretory protein OS=Crotalus horridus PE=2 SV=1; Cysteine-rich secretory protein 2 OS=Crotalus oreganus helleri PE=2 SV=1; Cysteine-rich secretory protein 1 OS=Crotalus oreganus helleri PE=2 SV=…			2	99	SVDFDSESPR				-0.00108217	1137.49	569.754	1137.49	569.754	2	14	1.1.1.1206.1	10.8103	87046
	16	2.16	4.66	23.57	20.15	20.15	tr|T1E7I9|T1E7I9_CROOH	Kallikrein-CohID-2 OS=Crotalus oreganus helleri PE=2 SV=1			2	99	VSNSEHIAPLSLPSSPPSVGSICR	Carbamidomethyl(C)@23		cleaved P-V@N-term	0.000656578	2490.25	831.092	2490.25	831.092	3	21	1.1.1.1465.1	11.6195	258287
	18	2.03	2.03	29.2	18.98	18.98	sp|P0C616|PA2HA_BOTAS	Basic phospholipase A2 homolog 4a OS=Bothrops asper PE=1 SV=1			2	99	MILQETGKNPLTSYGVYGCNCGVGGR	Oxidation(M)@1; Carbamidomethyl(C)@19; Carbamidomethyl(C)@21		missed K-N@8	-0.00473385	2846.31	949.777	2846.31	949.779	3	31	1.1.1.1440.1	11.5532	255542
6	N	Unused	Total	%Cov	%Cov(50)	%Cov(95)	Accessions	Names	Used	Annotation	Contrib	Conf	Sequence	Modifications	ProteinModifications	Cleavages	dMass	Obs MW	Obs m/z	Theor MW	Theor m/z	Theor z	Sc	Spectrum	Acq Time	Intensity (Peptide)	PrecursorIntensityAcquisition	Apex Time (Peptide)	Elution Peak Width (Peptide)	MS2Counts
	3	10.15	10.16	42.64	35.66	23.26	tr|T1E3B5|T1E3B5_CROHD; tr|A0A0K8RYS0|A0A0K8RYS0_CROHD	Serine proteinase 7 OS=Crotalus horridus PE=2 SV=1; Serine proteinase 5 OS=Crotalus horridus PE=3 SV=1			2	99	LDSPVSNSEHIAPLSLPSSPPSVGSVCR	Carbamidomethyl(C)@27			0.0047376	2888.44	963.82	2888.43	963.819	3	24	1.1.1.1619.1	11.9137	389330
	4	5.42	5.79	36.82	31.78	31.78	sp|Q5W959|VSP14_BOTJA	Snake venom serine protease HS114 OS=Bothrops jararaca PE=1 SV=1			0	99	LDSPVSDSEHIAPLSLPSSPPSVGSVCR	Oxidation(P)@4; Carbamidomethyl(D)@7; Carbamidomethyl(C)@27			0.069224	2962.5	988.508	2962.43	988.485	3	25	1.1.1.1585.1	11.83	434809
	5	4.84	5.07	50	30.38	21.92	sp|Q7T229|VSPH_BOTJR	Snake venom serine protease homolog OS=Bothrops jararacussu PE=1 SV=1			0	99	LKRPVNDSPHIAPISLPSSPPSVGSVCR	Dehydrated(S)@8; Carbamidomethyl(C)@27		missed K-R@2	-0.094293	2948.47	983.831	2948.57	983.862	3	24	1.1.1.2057.1	13.3223	25423.6
	8	4	5.46	38.08	18.85	18.85	sp|A7LAC7|VSP2_TRIAB	Thrombin-like enzyme 2 OS=Trimeresurus albolabris PE=2 SV=1			0	99	SEHIAPLSLPSSPPSVGSVCR	Carbamidomethyl(C)@20		cleaved N-S@N-term	0.00558878	2176.1	726.374	2176.09	726.372	3	19	1.1.1.1515.1	11.6538	812521
	9	3.2	3.2	34.18	4.882	4.882	tr|T2HP68|T2HP68_PROFL	Phospholipase B OS=Protobothrops flavoviridis PE=2 SV=1			2	99	SLEDGTLYIIEQVPK				0.00207467	1703.9	852.957	1703.9	852.956	2	23	1.1.1.1822.1	12.5046	160289
	10	2.41	2.42	15.67	4.449	2.708	tr|T2HRS9|T2HRS9_PROFL; tr|A0A077L7M9|A0A077L7M9_PROFL	5' nucleotidase (Fragment) OS=Protobothrops flavoviridis PE=2 SV=1; 5-nucleotidase OS=Protobothrops flavoviridis PE=2 SV=1			2	99	HANFPILSANIRPK				0.00306687	1576.89	526.636	1576.88	526.635	3	22	1.1.1.1370.1	11.2778	912532
	11	2.07	2.07	11.93	7.798	7.798	sp|Q0NZX9|VM3B2_BOTJA	Zinc metalloproteinase-disintegrin-like bothrojarin-2 (Fragment) OS=Bothrops jararaca PE=1 SV=1			2	99	LHSWVECESGECCDQCR	Carbamidomethyl(C)@7; Carbamidomethyl(C)@12; Carbamidomethyl(C)@13; Carbamidomethyl(C)@16			0.00386616	2210.83	737.95	2210.82	737.949	3	21	1.1.1.1207.1	10.8182	116024
	12	2.04	5.5	32.95	13.57	13.57	tr|T1DP86|T1DP86_CROOH	Kallikrein-CohCI-5 OS=Crotalus oreganus helleri PE=2 SV=1			2	99	AAYPELPATSR				0.00219997	1174.6	588.308	1174.6	588.306	2	16	1.1.1.1490.1	11.5942	12515780
7	N	Unused	Total	%Cov	%Cov(50)	%Cov(95)	Accessions	Names	Used	Annotation	Contrib	Conf	Sequence	Modifications	ProteinModifications	Cleavages	dMass	Obs MW	Obs m/z	Theor MW	Theor m/z	Theor z	Sc	Spectrum	Acq Time	Intensity (Peptide)	PrecursorIntensityAcquisition	Apex Time (Peptide)	Elution Peak Width (Peptide)	MS2Counts
	1	41.92	41.92	60.64	50.7	39.76	sp|B5AR80|OXLA_BOTPA	L-amino-acid oxidase (Fragment) OS=Bothrops pauloensis PE=1 SV=1			2	99	FDEIVGGMDKLPTSMYQAIQEK	Oxidation(M)@8; Oxidation(M)@15		missed K-L@10	0.00182135	2531.19	844.739	2531.19	844.738	3	22	1.1.1.1465.1	11.5271	334024
	3	11.49	11.5	25.77	20.77	16.54	sp|Q7T229|VSPH_BOTJR	Snake venom serine protease homolog OS=Bothrops jararacussu PE=1 SV=1			2	99	TYTKWDKDIMLIR	Oxidation(M)@10		missed K-W@4; missed K-D@7	-0.000777631	1697.88	566.967	1697.88	566.968	3	19	1.1.1.1371.1	11.2853	606491
	4	8	8	31.78	31.78	31.78	sp|Q5W959|VSP14_BOTJA	Snake venom serine protease HS114 OS=Bothrops jararaca PE=1 SV=1			2	99	LDSPVSDSEHIAPLSLPSSPPSVGSVCR	Carbamidomethyl(C)@27			-0.982753	2888.44	963.819	2889.42	964.147	3	30	1.1.1.1651.1	12.0094	397206
	5	7.02	7.03	10.83	8.291	8.291	tr|A0A077L7M9|A0A077L7M9_PROFL; tr|A0A077L6M5|A0A077L6M5_PROEL	5-nucleotidase OS=Protobothrops flavoviridis PE=2 SV=1; 5-nucleotidase OS=Protobothrops elegans PE=2 SV=1			2	99	HANFPILSANIRPK				-0.00139268	1576.88	526.635	1576.88	526.635	3	24	1.1.1.1368.1	11.2796	1418811
	6	6.38	39.41	50.7	39.03	39.03	sp|Q6TGQ9|OXLA_BOTJR	L-amino-acid oxidase (Fragment) OS=Bothrops jararacussu PE=1 SV=1			2	99	VVIVGAGMSGLSAAYVLANAGHQVTVLEASER				0.00110721	3168.66	793.173	3168.66	793.172	4	31	1.1.1.1984.1	12.9137	85358.1
	7	6.01	10.75	35.74	26.62	23.19	tr|A0A0K8RS96|A0A0K8RS96_CROHD	Serine proteinase 3c OS=Crotalus horridus PE=3 SV=1			2	99	LDSPVSNSEHIAPLSLPSSPPSVGSVCR	Methyl+Deamidated(N)@7; Carbamidomethyl(C)@27			0.0219186	2903.46	968.826	2903.43	968.818	3	26	1.1.1.1653.1	12.0134	279157
	9	4.27	4.27	52.29	18.35	18.35	sp|Q0NZX9|VM3B2_BOTJA	Zinc metalloproteinase-disintegrin-like bothrojarin-2 (Fragment) OS=Bothrops jararaca PE=1 SV=1			2	99	SECDIAESCTGQSAQCPTDDFHK	Carbamidomethyl(C)@3; Carbamidomethyl(C)@9; Carbamidomethyl(C)@16			0.000561147	2642.03	881.685	2642.03	881.685	3	27	1.1.1.1199.1	10.7886	266829
	10	4.09	4.09	48.81	25	25	tr|U3TAG7|U3TAG7_OVOOK; tr|U3T7A4|U3T7A4_OVOOK	Serine_protease (Fragment) OS=Ovophis okinavensis PE=2 SV=1; Serine_protease (Fragment) OS=Ovophis okinavensis PE=2 SV=1			2	99	FLCGGTLINQEWVLSAAHCDR	Carbamidomethyl(C)@3; Carbamidomethyl(C)@19			-0.000385811	2446.15	816.391	2446.15	816.391	3	23	1.1.1.1929.1	12.7471	155435
	11	4	4	32.22	16.41	9.422	tr|Q7T1T5|Q7T1T5_BOTJR	Metalloprotease BOJUMET II (Fragment) OS=Bothrops jararacussu PE=2 SV=1			2	99	VCNSNRECVDVSTAY	Carbamidomethyl(C)@2; Deamidated(N)@3; Carbamidomethyl(C)@8		missed R-E@6	0.010569	1773.74	887.877	1773.73	887.872	2	17	1.1.1.1380.1	11.3089	350849
	14	2.42	4.55	20.16	17.83	13.57	tr|T1DP86|T1DP86_CROOH	Kallikrein-CohCI-5 OS=Crotalus oreganus helleri PE=2 SV=1			0	99	VSNSEHIAPLSLPSSPPSVGSVCR	Carbamidomethyl(C)@23		cleaved P-V@N-term	0.0082517	2476.25	826.423	2476.24	826.42	3	25	1.1.1.1487.1	11.5895	749356

## Sheet: tan
spot number	N	Unused	Total	%Cov	%Cov(50)	%Cov(95)	Accessions	Names	Used	Annotation	Contrib	Conf	Sequence	Modifications	ProteinModifications	Cleavages	dMass	Obs MW	Obs m/z	Theor MW	Theor m/z	Theor z	Sc	Spectrum	Acq Time	Intensity (Peptide)	PrecursorIntensityAcquisition	Apex Time (Peptide)	Elution Peak Width (Peptide)	MS2Counts
1	1	9.51	9.51	61.65	39.1	39.1	sp|P22029|SLEA_BOTJA	Snaclec botrocetin subunit alpha OS=Bothrops jararaca PE=1 SV=2			2	99	VENKEKQCSSEWSDGSSVSYENVVER	Carbamidomethyl(C)@8		missed K-E@4; missed K-Q@6	-1.02027	3030.33	1011.12	3031.35	1011.46	3	25	1.1.1.1210.1	11.1878	23711.5
	3	3.51	3.51	24.23	11.92	8.462	sp|Q7T229|VSPH_BOTJR	Snake venom serine protease homolog OS=Bothrops jararacussu PE=1 SV=1			2	99	VSDYTEWIR				0.00265109	1167.56	584.787	1167.56	584.785	2	15	1.1.1.1328.1	11.7209	56020.7
	4	3.16	3.17	12.79	5.246	5.246	tr|A0A0K2JNB8|A0A0K2JNB8_BOTAT	BATROXRHAGIN OS=Bothrops atrox PE=2 SV=1			2	99	ITVKPDVDYTLNSFAEWR	Deamidated(N)@12			0.0237832	2154.09	719.036	2154.06	719.028	3	25	1.1.1.1503.1	12.5316	28070.1
	5	2.05	2.05	11.38	8.13	8.13	tr|F1SRS2|F1SRS2_PIG; tr|C5IWV5|C5IWV5_PIG; sp|P00761|TRYP_PIG	Uncharacterized protein OS=Sus scrofa GN=LOC100302368 PE=3 SV=1; Trypsinogen OS=Sus scrofa PE=2 SV=1; Trypsin OS=Sus scrofa PE=1 SV=1			2	99	LGEHNIDVLEGNEQFINAAK				0.00653206	2210.1	737.708	2210.1	737.706	3	26	1.1.1.1329.1	11.7248	38420.6
2	N	Unused	Total	%Cov	%Cov(50)	%Cov(95)	Accessions	Names	Used	Annotation	Contrib	Conf	Sequence	Modifications	ProteinModifications	Cleavages	dMass	Obs MW	Obs m/z	Theor MW	Theor m/z	Theor z	Sc	Spectrum	Acq Time	Intensity (Peptide)	PrecursorIntensityAcquisition	Apex Time (Peptide)	Elution Peak Width (Peptide)	MS2Counts
	2	8.59	8.59	48.02	40.59	35.64	sp|P86976|VM1B1_BOTBA	Zinc metalloproteinase barnettlysin-1 OS=Bothrops barnetti PE=1 SV=1			2	99	SHDNAQLLTSTDFDGPTIGLAYVGSMCDPK	Dicarbamidomethyl(D)@3; Oxidation(M)@26; Carbamidomethyl(C)@27			0.0606384	3339.56	1114.19	3339.5	1114.17	3	26	1.1.1.2236.1	14.3904	26731.3
	5	6.13	6.13	16.07	9.016	6.557	tr|A0A0K2JNB8|A0A0K2JNB8_BOTAT	BATROXRHAGIN OS=Bothrops atrox PE=2 SV=1			2	99	ASMSECDPAEHCTGQSSECPADVFHK	Oxidation(M)@3; Carbamidomethyl(C)@6; Carbamidomethyl(C)@12; Deamidated(Q)@15; Carbamidomethyl(C)@19			0.0224911	2953.15	985.39	2953.13	985.383	3	29	1.1.1.1140.1	10.7572	36607.6
	7	3.76	3.76	18.08	6.872	6.872	tr|T1DLW3|T1DLW3_CROHD	Phospholipase B OS=Crotalus horridus PE=2 SV=1			2	99	VKDFIQKQDEWTR			missed K-D@2; missed K-Q@7	0.00427253	1691.87	564.963	1691.86	564.962	3	19	1.1.1.1161.1	10.8217	144460
	8	3.74	3.75	20.13	11.18	5.431	tr|E3UJM0|E3UJM0_BOTNU	MP_IIa SVMP (Fragment) OS=Bothrops neuwiedi PE=2 SV=1			2	99	LRPGAQCAEGLCCDQCR	Carbamidomethyl(C)@7; Carbamidomethyl(C)@12; Carbamidomethyl(C)@13; Carbamidomethyl(C)@16			7.19567e-05	2049.86	684.294	2049.86	684.294	3	24	1.1.1.1074.1	10.488	23107.1
	9	2.69	2.72	18.99	9.69	5.426	tr|T1E3C0|T1E3C0_CROHD; tr|A0A0K8RYS4|A0A0K8RYS4_CROHD; tr|A0A0K8RYN6|A0A0K8RYN6_CROHD; tr|A0A0K8RYN5|A0A0K8RYN5_CROHD; tr|A0A0K8RSF0|A0A0K8RSF0_CROHD; tr|A0A0K8RS95|A0A0K8RS95_CROHD	Serine proteinase 1c OS=Crotalus horridus PE=2 SV=1; Serine proteinase 2d OS=Crotalus horridus PE=3 SV=1; Serine proteinase 2a OS=Crotalus horridus PE=3 SV=1; Serine proteinase 2e OS=Crotalus horridus PE=3 SV=1; Serine proteinase 1d OS=Crotalus horridus PE=3 SV=1; Serine proteinase 1f OS=Crotalus horridus PE=3 SV=1			1.63827	97.86	KKNDEKDKDIMLIR	Oxidation(M)@11		missed K-K@1; missed K-N@2; missed K-D@6; missed K-D@8	0.0041852	1760.95	441.245	1760.95	441.244	4	20	1.1.1.1035.1	10.3036	23318.2
	10	2.25	2.73	41.03	18.67	16.46	sp|Q92032|VM1AH_AGKCL	Snake venom metalloproteinase ACLH OS=Agkistrodon contortrix laticinctus PE=1 SV=1			2	99	ISHDNAQLLTSTDFDGPTIGLAYVGTMCDPK	Oxidation(M)@27; Carbamidomethyl(C)@28			0.00617117	3352.57	1118.53	3352.56	1118.53	3	26	1.1.1.1964.1	13.1708	105571
3	N	Unused	Total	%Cov	%Cov(50)	%Cov(95)	Accessions	Names	Used	Annotation	Contrib	Conf	Sequence	Modifications	ProteinModifications	Cleavages	dMass	Obs MW	Obs m/z	Theor MW	Theor m/z	Theor z	Sc	Spectrum	Acq Time	Intensity (Peptide)	PrecursorIntensityAcquisition	Apex Time (Peptide)	Elution Peak Width (Peptide)	MS2Counts
	5	8	8	49.61	28.29	28.29	sp|Q5W959|VSP14_BOTJA	Snake venom serine protease HS114 OS=Bothrops jararaca PE=1 SV=1			2	99	LDSPVSDSEHIAPLSLPSSPPSVGSVCR	Carbamidomethyl(C)@27			-0.978729	2888.44	963.82	2889.42	964.147	3	27	1.1.1.1522.1	11.8538	59083.2
	6	4.2	4.2	22.78	7.414	5.063	tr|T1DLW3|T1DLW3_CROHD	Phospholipase B OS=Crotalus horridus PE=2 SV=1			2	99	SLEDGTLYIIEQVPK				0.000243614	1703.9	852.957	1703.9	852.956	2	20	1.1.1.1693.1	12.5578	37816.2
	7	2.46	2.46	24.75	20.3	15.35	sp|P85420|VM11_BOTAT	Snake venom metalloproteinase atroxlysin-1 OS=Bothrops atrox PE=1 SV=2			2	99	SHDNAQLLTSTDFNGPTIGLAYVGSMCDPK	Dicarbamidomethyl(D)@3; Oxidation(M)@26; Carbamidomethyl(C)@27			0.0368415	3338.56	1113.86	3338.52	1113.85	3	27	1.1.1.1690.1	12.5477	54625
	9	2.2	2.2	19.34	10.33	7.213	tr|A0A0K2JNB8|A0A0K2JNB8_BOTAT	BATROXRHAGIN OS=Bothrops atrox PE=2 SV=1			0.0741724	99	ASMSECDPAEHCTGQSSECPADVFHK	Oxidation(M)@3; Carbamidomethyl(C)@6; Pro->pyro-Glu(P)@8; Carbamidomethyl(C)@12; Carbamidomethyl(C)@19			0.0500692	2966.17	989.731	2966.12	989.714	3	24	1.1.1.1208.1	10.7907	33373.9
	10	2.12	2.12	18.71	9.032	9.032	tr|M1V359|M1V359_BOTJA; sp|P22029|SLEA_BOTJA	Botrocetin-2 alpha OS=Bothrops jararaca GN=bot-2A PE=2 SV=1; Snaclec botrocetin subunit alpha OS=Bothrops jararaca PE=1 SV=2			2	99	NIQSSDLYAWIGLR				0.00243413	1634.84	818.429	1634.84	818.428	2	21	1.1.1.1721.1	12.6862	32372.1
	12	2.05	2.05	10.84	2.135	2.135	sp|Q8JIR2|VM3HA_PROFL	Zinc metalloproteinase/disintegrin-like HR1a OS=Protobothrops flavoviridis PE=1 SV=1			2	99	KIPCEPQDVKCGR	Carbamidomethyl(C)@4; Deamidated(Q)@7; Carbamidomethyl(C)@11		missed K-I@1; missed K-C@10	0.00376413	1586.76	529.927	1586.75	529.925	3	18	1.1.1.1100.1	10.3161	36258.3
	14	2.02	2.02	11.34	3.151	3.151	sp|Q9YI19|VM2MC_GLOBR	Zinc metalloproteinase/disintegrin OS=Gloydius brevicaudus PE=1 SV=1			2	99	YIELVVVADHGMFTK	Oxidation(M)@12			0.00404366	1736.88	579.969	1736.88	579.968	3	20	1.1.1.1500.1	11.7774	232509
4	N	Unused	Total	%Cov	%Cov(50)	%Cov(95)	Accessions	Names	Used	Annotation	Contrib	Conf	Sequence	Modifications	ProteinModifications	Cleavages	dMass	Obs MW	Obs m/z	Theor MW	Theor m/z	Theor z	Sc	Spectrum	Acq Time	Intensity (Peptide)	PrecursorIntensityAcquisition	Apex Time (Peptide)	Elution Peak Width (Peptide)	MS2Counts
	1	12	12	71.95	38.91	33.03	tr|F2Q6E5|F2Q6E5_CROHD	Cysteine-rich seceretory protein Ch-CRPKa (Fragment) OS=Crotalus horridus PE=2 SV=1			2	99	SVNPTASNMLKMEWYPEAAANAER	Oxidation(M)@9; Oxidation(M)@12		missed K-M@11	0.00647425	2711.24	904.753	2711.23	904.751	3	23	1.1.1.1418.1	11.5292	522753
	4	7.32	7.33	36.82	28.29	28.29	sp|Q5W959|VSP14_BOTJA	Snake venom serine protease HS114 OS=Bothrops jararaca PE=1 SV=1			2	99	LDSPVSDSEHIAPLSLPSSPPSVGSVCR	Carbamidomethyl(C)@27			-0.979095	2888.44	963.82	2889.42	964.147	3	28	1.1.1.1663.1	12.3093	172266
	6	5.92	5.93	10.47	10.47	10.47	sp|Q072L7|VSP_LACST	Snake venom serine protease OS=Lachesis stenophrys PE=2 SV=1			2	99	KKDDEKDKDIMLIK	Oxidation(M)@11		missed K-K@1; missed K-D@2; missed K-D@6; missed K-D@8	0.00374793	1733.93	578.983	1733.92	578.982	3	22	1.1.1.1039.1	10.2726	22763.8
	7	5.25	5.26	24.65	10.14	5.765	sp|B5AR80|OXLA_BOTPA	L-amino-acid oxidase (Fragment) OS=Bothrops pauloensis PE=1 SV=1			2	99	IQQDVKEVTVTYQTSAK			missed K-E@6	0.0048307	1937.02	646.679	1937.01	646.677	3	24	1.1.1.1175.1	10.8149	121940
	8	4.46	4.46	15.57	9.508	7.213	tr|A0A0K2JNB8|A0A0K2JNB8_BOTAT	BATROXRHAGIN OS=Bothrops atrox PE=2 SV=1			2	99	ASMSECDPAEHCTGQSSECPADVFHK	Oxidation(M)@3; Carbamidomethyl(C)@6; Carbamidomethyl(C)@12; Carbamidomethyl(C)@19			0.0130852	2952.16	739.046	2952.14	739.043	4	26	1.1.1.1114.1	10.6018	22608.9
	9	2.8	2.8	10.54	8.307	5.431	tr|E3UJM0|E3UJM0_BOTNU; sp|Q072L5|VM2_BOTAS	MP_IIa SVMP (Fragment) OS=Bothrops neuwiedi PE=2 SV=1; Zinc metalloproteinase/disintegrin OS=Bothrops asper PE=2 SV=1			2	99	LRPGAQCAEGLCCDQCR	Carbamidomethyl(C)@7; Carbamidomethyl(C)@12; Carbamidomethyl(C)@13; Carbamidomethyl(C)@16			0.0081286	2049.87	684.297	2049.86	684.294	3	20	1.1.1.1090.1	10.4939	23426.7
	11	2.07	2.07	31.01	13.57	4.264	tr|T1DP86|T1DP86_CROOH	Kallikrein-CohCI-5 OS=Crotalus oreganus helleri PE=2 SV=1			2	99	IMGWGIISPTK				0.00330798	1201.66	601.835	1201.65	601.834	2	17	1.1.1.1623.1	12.1846	380630
	12	2.06	2.06	20.25	2.712	2.712	tr|T2HP68|T2HP68_PROFL; tr|A0A0F7Z632|A0A0F7Z632_CROAD; sp|F8S101|PLB_CROAD	Phospholipase B OS=Protobothrops flavoviridis PE=2 SV=1; Phospholipase B OS=Crotalus adamanteus PE=2 SV=1; Phospholipase B OS=Crotalus adamanteus PE=1 SV=1			2	99	SLEDGTLYIIEQVPK				0.00305123	1703.9	852.958	1703.9	852.956	2	21	1.1.1.1845.1	13.0104	19940
5	N	Unused	Total	%Cov	%Cov(50)	%Cov(95)	Accessions	Names	Used	Annotation	Contrib	Conf	Sequence	Modifications	ProteinModifications	Cleavages	dMass	Obs MW	Obs m/z	Theor MW	Theor m/z	Theor z	Sc	Spectrum	Acq Time	Intensity (Peptide)	PrecursorIntensityAcquisition	Apex Time (Peptide)	Elution Peak Width (Peptide)	MS2Counts
	1	18.18	18.18	48.84	48.06	43.8	sp|Q5W959|VSP14_BOTJA	Snake venom serine protease HS114 OS=Bothrops jararaca PE=1 SV=1			2	99	LDSPVSDSEHIAPLSLPSSPPSVGSVCR	Carbamidomethyl(C)@27			-2.04455	2887.37	722.851	2889.42	723.362	4	25	1.1.1.1662.1	12.0531	308131
	2	10.2	14.25	37.98	29.46	28.68	tr|A0A0K8RSB3|A0A0K8RSB3_CROHD	Serine proteinase 1e OS=Crotalus horridus PE=3 SV=1			0.00744649	99	PVSNSEHIAPLSLPSSPPSVGSVCR	Propionamide@N-term; Oxidation(H)@7; Carbamidomethyl(C)@24		cleaved R-P@N-term	-0.00682578	2660.32	887.779	2660.32	887.782	3	23	1.1.1.1533.1	11.7106	287216
	3	7.95	9.53	35	31.54	23.46	sp|Q7T229|VSPH_BOTJR	Snake venom serine protease homolog OS=Bothrops jararacussu PE=1 SV=1			2	99	IIGGDECNINEHR	Carbamidomethyl(C)@7		cleaved L-I@N-term	-0.00105657	1525.69	763.854	1525.69	763.854	2	21	1.1.1.1111.1	10.3386	60387.2
	6	4.1	4.1	11.11	6.863	3.922	sp|Q8UVG0|VM3BE_BOTER	Zinc metalloproteinase-disintegrin-like berythractivase OS=Bothrops erythromelas PE=1 SV=1			2	99	NEDRGMVLPGTK	Arg->GluSA(R)@4; Oxidation(M)@6		missed R-G@4	0.0375585	1288.63	645.324	1288.6	645.306	2	20	1.1.1.1471.1	11.5496	414096
	7	4.1	4.1	10.14	10.14	10.14	sp|B5AR80|OXLA_BOTPA	L-amino-acid oxidase (Fragment) OS=Bothrops pauloensis PE=1 SV=1			2	99	IQQDVKEVTVTYQTSAK			missed K-E@6	0.00202059	1937.01	646.678	1937.01	646.677	3	22	1.1.1.1235.1	10.8245	98119.4
	8	3.63	3.63	13.28	9.508	7.213	tr|A0A0K2JNB8|A0A0K2JNB8_BOTAT	BATROXRHAGIN OS=Bothrops atrox PE=2 SV=1			2	99	ASMSECDPAEHCTGQSSECPADVFHK	Oxidation(M)@3; Carbamidomethyl(C)@6; Carbamidomethyl(C)@12; Carbamidomethyl(C)@19			-0.000344664	2952.14	739.043	2952.14	739.043	4	26	1.1.1.1185.1	10.6591	63994.4
	9	2.45	5	25.58	19.38	14.73	sp|Q072L7|VSP_LACST	Snake venom serine protease OS=Lachesis stenophrys PE=2 SV=1			2	99	KKDDEKDKDIMLIK	Oxidation(M)@11		missed K-K@1; missed K-D@2; missed K-D@6; missed K-D@8	0.00373564	1733.93	578.983	1733.92	578.982	3	19	1.1.1.1115.1	10.3522	56462.3
	10	2.43	2.43	18.71	18.71	9.032	tr|M1V359|M1V359_BOTJA; sp|P22029|SLEA_BOTJA	Botrocetin-2 alpha OS=Bothrops jararaca GN=bot-2A PE=2 SV=1; Snaclec botrocetin subunit alpha OS=Bothrops jararaca PE=1 SV=2			2	99	NIQSSDLYAWIGLR				-0.00426639	1634.84	818.426	1634.84	818.428	2	21	1.1.1.1997.1	13.0368	43347.9
	11	2.16	8.41	24.31	23.85	17.89	tr|T2HPV4|T2HPV4_PROFL	Serine protease (Fragment) OS=Protobothrops flavoviridis PE=2 SV=1			2	99	LDSPVSNSEHIAPLSLPSSPPSVGSVCR	Carbamidomethyl(C)@27			-0.00475115	2888.43	963.817	2888.43	963.819	3	28	1.1.1.1579.1	11.8354	1978206
6	N	Unused	Total	%Cov	%Cov(50)	%Cov(95)	Accessions	Names	Used	Annotation	Contrib	Conf	Sequence	Modifications	ProteinModifications	Cleavages	dMass	Obs MW	Obs m/z	Theor MW	Theor m/z	Theor z	Sc	Spectrum	Acq Time	Intensity (Peptide)	PrecursorIntensityAcquisition	Apex Time (Peptide)	Elution Peak Width (Peptide)	MS2Counts
	2	8.52	8.53	41.09	41.09	28.29	sp|Q5W959|VSP14_BOTJA	Snake venom serine protease HS114 OS=Bothrops jararaca PE=1 SV=1			2	99	IMGWGSITPIQK	Oxidation(M)@2; Deamidated(Q)@11			0.00327585	1346.69	674.354	1346.69	674.352	2	19	1.1.1.1445.1	11.7554	161186
	2	8.52	8.53	41.09	41.09	28.29	sp|Q5W959|VSP14_BOTJA	Snake venom serine protease HS114 OS=Bothrops jararaca PE=1 SV=1			1.65758	99	LDSPVSDSEHIAPLSLPSSPPSVGSVCR	Carbamidomethyl(C)@27			-0.974517	2888.44	963.822	2889.42	964.147	3	25	1.1.1.1535.1	12.1173	116965
	3	8.51	8.52	17.54	12.3	12.3	tr|A0A0K2JNB8|A0A0K2JNB8_BOTAT	BATROXRHAGIN OS=Bothrops atrox PE=2 SV=1			2	99	ASMSECDPAEHCTGQSSECPADVFHK	Oxidation(M)@3; Carbamidomethyl(C)@6; Carbamidomethyl(C)@12; Carbamidomethyl(C)@19			0.0102298	2952.15	985.058	2952.14	985.055	3	22	1.1.1.1200.1	10.807	25247.6
	6	6	6	26.07	9.339	9.339	sp|O13069|VSP2_BOTJA	Thrombin-like enzyme KN-BJ 2 OS=Bothrops jararaca PE=1 SV=1			2	99	AAYPELPATSR				0.00244411	1174.6	588.308	1174.6	588.306	2	16	1.1.1.1404.1	11.5993	1968607
	7	4.01	4.01	30.82	6.759	6.759	sp|B5AR80|OXLA_BOTPA	L-amino-acid oxidase (Fragment) OS=Bothrops pauloensis PE=1 SV=1			2	99	VGEVNKDPGVLEYPVKPSEVGK			missed K-D@6	0.0082888	2339.25	780.756	2339.24	780.753	3	25	1.1.1.1278.1	11.1131	57972.9
	9	4	4	12.48	4.882	4.882	tr|T2HP68|T2HP68_PROFL; tr|T1DLW3|T1DLW3_CROHD; tr|A0A0F7Z632|A0A0F7Z632_CROAD; tr|A0A077L7E7|A0A077L7E7_PROEL; sp|F8S101|PLB_CROAD	Phospholipase B OS=Protobothrops flavoviridis PE=2 SV=1; Phospholipase B OS=Crotalus horridus PE=2 SV=1; Phospholipase B OS=Crotalus adamanteus PE=2 SV=1; Phospholipase B OS=Protobothrops elegans PE=2 SV=1; Phospholipase B OS=Crotalus adamanteus PE=1 SV=1			2	99	SLEDGTLYIIEQVPK				0.00305123	1703.9	852.958	1703.9	852.956	2	21	1.1.1.1626.1	12.5011	54379.4
	11	2.12	2.12	8.549	1.687	1.687	tr|U3TBJ5|U3TBJ5_OVOOK; tr|U3TAI7|U3TAI7_OVOOK	Phosphodiesterase OS=Ovophis okinavensis PE=2 SV=1; Phosphodiesterase OS=Ovophis okinavensis PE=2 SV=1			2	99	STPTSVPPSASDCLR	Carbamidomethyl(C)@13			0.00337115	1573.74	787.879	1573.74	787.878	2	15	1.1.1.1217.1	10.8816	56780
7	N	Unused	Total	%Cov	%Cov(50)	%Cov(95)	Accessions	Names	Used	Annotation	Contrib	Conf	Sequence	Modifications	ProteinModifications	Cleavages	dMass	Obs MW	Obs m/z	Theor MW	Theor m/z	Theor z	Sc	Spectrum	Acq Time	Intensity (Peptide)	PrecursorIntensityAcquisition	Apex Time (Peptide)	Elution Peak Width (Peptide)	MS2Counts
	1	34.28	34.28	54.08	42.35	39.56	sp|B5AR80|OXLA_BOTPA	L-amino-acid oxidase (Fragment) OS=Bothrops pauloensis PE=1 SV=1			2	99	WSLDKYAMGGITTFTPYQFQHFSEALTAPVDR	Oxidation(M)@8; Deamidated(Q)@18		missed K-Y@5	0.00876632	3693.75	924.446	3693.74	924.444	4	26	1.1.1.2164.1	13.2367	64312.8
	2	23.39	23.39	40.11	23.64	23.64	sp|P30431|VM3JA_BOTJA	Zinc metalloproteinase-disintegrin-like jararhagin (Fragment) OS=Bothrops jararaca PE=1 SV=1			2	99	ASMSECDPAEHCTGQSSECPADVFHK	Carbamidomethyl(C)@6; Carbamidomethyl(C)@12; Carbamidomethyl(C)@19			0.00117432	2936.15	979.723	2936.15	979.723	3	26	1.1.1.1310.1	10.8872	515952
	7	4.02	10.1	30.98	15.08	15.08	sp|P0C7B0|VM3H6_GLOBR	Zinc metalloproteinase-disintegrin-like brevilysin H6 OS=Gloydius brevicaudus PE=1 SV=2			2	99	KKHDNAQLLTAIDFNGPTIGYAYIASMCHPKR	Carbamidomethyl(C)@28		missed K-K@1; missed K-H@2; missed K-R@31	-1.04239	3628.78	908.203	3629.82	908.463	4	24	1.1.1.2037.1	12.8353	317751
	8	4	33.69	47.49	43.1	43.1	sp|Q6TGQ8|OXLA_BOTMO	L-amino-acid oxidase (Fragment) OS=Bothrops moojeni PE=1 SV=1			2	99	VVIVGAGMSGLSAAYVLANAGHQVTVLEASER	Oxidation(M)@8			-0.00437485	3184.65	1062.56	3184.66	1062.56	3	28	1.1.1.2012.1	12.7595	149271
	9	4	20.06	31.8	16.39	16.39	tr|A0A0K2JNB8|A0A0K2JNB8_BOTAT	BATROXRHAGIN OS=Bothrops atrox PE=2 SV=1			2	99	DNSPGQNNPCKMFYSSDDEHKGMVLPGTK	Carbamidomethyl(C)@10; Oxidation(M)@12; Oxidation(M)@23		missed K-M@11; missed K-G@21	-0.00186367	3284.42	822.111	3284.42	822.112	4	21	1.1.1.1321.1	10.9144	698859

## Sheet: asp
spot number	N	Unused	Total	%Cov	%Cov(50)	%Cov(95)	Accessions	Names	Used	Annotation	Contrib	Conf	Sequence	Modifications	ProteinModifications	Cleavages	dMass	Obs MW	Obs m/z	Theor MW	Theor m/z	Theor z	Sc	Spectrum	Acq Time	Intensity (Peptide)	PrecursorIntensityAcquisition	Apex Time (Peptide)	Elution Peak Width (Peptide)	MS2Counts
1	1	30.8	30.8	55.47	48.91	37.96	sp|P24605|PA2H2_BOTAS	Basic phospholipase A2 homolog 2 OS=Bothrops asper PE=1 SV=3			2	99	ETGKNPAKSYGAYGCNCGVLGR	Glu->pyro-Glu@N-term; Carbamidomethyl(C)@15; Carbamidomethyl(C)@17		cleaved Q-E@N-term; missed K-N@4; missed K-S@8	0.00219956	2340.08	781.033	2340.07	781.032	3	31	1.1.1.1316.1	10.8639	916162
	2	11.62	11.62	76.09	71.01	44.2	sp|P20474|PA2B3_BOTAS	Basic phospholipase A2 myotoxin III OS=Bothrops asper PE=1 SV=2			2	99	DATDRCCFVHDCCYGK	Carbamidomethyl(C)@6; Carbamidomethyl(C)@7; Carbamidomethyl(C)@12; Carbamidomethyl(C)@13		missed R-C@5	-0.00231935	2062.77	688.598	2062.78	688.599	3	20	1.1.1.1186.1	10.5025	382072
	3	11.17	11.18	22.85	21.8	17.19	sp|Q072L5|VM2_BOTAS	Zinc metalloproteinase/disintegrin OS=Bothrops asper PE=2 SV=1			2	99	LRPGAQCAEGLCCDQCR	Carbamidomethyl(C)@7; Carbamidomethyl(C)@12; Carbamidomethyl(C)@13; Carbamidomethyl(C)@16			0.000754999	2049.86	684.294	2049.86	684.294	3	22	1.1.1.1306.1	10.8381	1035258
	4	6.06	8.79	81.45	69.35	43.55	sp|P86389|PA2A2_BOTAS	Acidic phospholipase A2 2 OS=Bothrops asper PE=1 SV=1			2	99	NLWQFGQMMSDVMR	Trp->Kynurenin(W)@3; Oxidation(M)@8; Oxidation(M)@9; Oxidation(M)@13			-0.00435511	1793.75	897.882	1793.75	897.884	2	20	1.1.1.1651.1	11.6925	550985
	5	4.98	8.29	43.44	43.44	43.44	sp|C9DPL5|PA2A1_BOTPI	Acidic phospholipase A2 BpirPLA2-I OS=Bothrops pirajai PE=1 SV=1			2	99	DNKDTYDIKYWFYGAK			missed K-D@3; missed K-Y@9	-0.00261963	2025.94	676.322	2025.95	676.323	3	23	1.1.1.2247.1	13.4883	56338.8
	6	4.01	4.01	36.62	20.42	20.42	sp|Q9PSM6|SL1A_BOTJA	Snaclec GPIB-binding protein subunit alpha OS=Bothrops jararaca PE=1 SV=1			0	99	WVNIDCVEGNPFVCK	Carbamidomethyl(C)@6; Deamidated(N)@10; Carbamidomethyl(C)@14			0.0161307	1836.83	919.424	1836.82	919.416	2	22	1.1.1.2213.1	13.3468	34413.1
	7	4	9.24	20.34	20.34	14.22	sp|P83512|VM1B1_BOTAS	Snake venom metalloproteinase BaP1 OS=Bothrops asper PE=1 SV=2			2	99	SVDVHAPLANLEVWSK				-7.1183e-05	1763.92	588.981	1763.92	588.981	3	20	1.1.1.1789.1	12.042	543137
	8	4	4	28.39	18.71	18.71	tr|M1V359|M1V359_BOTJA; sp|P22029|SLEA_BOTJA	Botrocetin-2 alpha OS=Bothrops jararaca GN=bot-2A PE=2 SV=1; Snaclec botrocetin subunit alpha OS=Bothrops jararaca PE=1 SV=2			2	99	MNWADAERFCSEQAK	Oxidation(M)@1; Carbamidomethyl(C)@10		missed R-F@8	0.00194296	1857.78	929.897	1857.78	929.896	2	23	1.1.1.1361.1	10.9771	372357
	10	3.37	3.38	8	8	8	sp|P22030|SLEB_BOTJA	Snaclec botrocetin subunit beta OS=Bothrops jararaca PE=1 SV=2			2	99	FKNFVCEFQA	Carbamidomethyl(C)@6		missed K-N@2	-0.00188124	1288.59	645.302	1288.59	645.303	2	15	1.1.1.2150.1	13.1166	439489
	11	2.02	2.15	35.04	18.98	18.98	sp|Q8UVZ7|PA2H_CROAT	Basic phospholipase A2 homolog Cax-K49 OS=Crotalus atrox PE=1 SV=1			2	99	MILQETGKNPITSYGIYGCNCGVGSR	Oxidation(M)@1; Carbamidomethyl(C)@19; Carbamidomethyl(C)@21		missed K-N@8	0.00735742	2890.35	964.457	2890.34	964.454	3	27	1.1.1.1602.1	11.5714	724697
	12	2.01	2.01	5.246	2.951	2.951	tr|A0A0K2JNB8|A0A0K2JNB8_BOTAT	BATROXRHAGIN OS=Bothrops atrox PE=2 SV=1			2	99	MFYSSDDEHKGMVLPGTK	Oxidation(M)@1; Oxidation(M)@12		missed K-G@10	-0.00143197	2072.92	691.98	2072.92	691.98	3	17	1.1.1.266.1	3.07732	4138.36
2	N	Unused	Total	%Cov	%Cov(50)	%Cov(95)	Accessions	Names	Used	Annotation	Contrib	Conf	Sequence	Modifications	ProteinModifications	Cleavages	dMass	Obs MW	Obs m/z	Theor MW	Theor m/z	Theor z	Sc	Spectrum	Acq Time	Intensity (Peptide)	PrecursorIntensityAcquisition	Apex Time (Peptide)	Elution Peak Width (Peptide)	MS2Counts
	1	19.62	19.62	41.18	27.94	25.74	sp|P83512|VM1B1_BOTAS	Snake venom metalloproteinase BaP1 OS=Bothrops asper PE=1 SV=2			2	99	DHSKNNLWVAVTMAHELGHNLGIHHDTGSCSCGAK	Oxidation(M)@13; Carbamidomethyl(C)@30; Carbamidomethyl(C)@32		missed K-N@4	-0.00856871	3868.75	774.757	3868.76	774.759	5	20	1.1.1.1462.1	11.3254	1120869
	2	6.7	18.94	23.06	19.71	18.03	sp|Q072L5|VM2_BOTAS	Zinc metalloproteinase/disintegrin OS=Bothrops asper PE=2 SV=1			2	99	LRPGAQCAEGLCCDQCR	Carbamidomethyl(C)@7; Carbamidomethyl(C)@12; Carbamidomethyl(C)@13; Carbamidomethyl(C)@16			0.00100677	2049.86	684.294	2049.86	684.294	3	21	1.1.1.1151.1	10.454	35540.7
	3	6	6	21.32	16.28	16.28	tr|T1D6M9|T1D6M9_CROHD; tr|A0A0K8RSB3|A0A0K8RSB3_CROHD; tr|A0A0K8RS97|A0A0K8RS97_CROHD	Serine proteinase 1b OS=Crotalus horridus PE=2 SV=1; Serine proteinase 1e OS=Crotalus horridus PE=3 SV=1; Serine proteinase 1a OS=Crotalus horridus PE=3 SV=1			2	99	KKNDEKDKDIMLIR			missed K-K@1; missed K-N@2; missed K-D@6; missed K-D@8	0.0031013	1744.95	582.659	1744.95	582.657	3	22	1.1.1.1142.1	10.4149	27356.5
	5	2.57	2.57	34.71	17.36	11.57	sp|P82287|PA2H2_BOTPI; sp|P58399|PA2H1_BOTPI; sp|Q90249|PA2B1_BOTJR	Basic phospholipase A2 homolog piratoxin-2 OS=Bothrops pirajai PE=1 SV=1; Basic phospholipase A2 homolog piratoxin-1 OS=Bothrops pirajai PE=1 SV=2; Basic phospholipase A2 homolog bothropstoxin-1 OS=Bothrops jararacussu PE=1 SV=3			2	99	SYGAYGCNCGVLGR	Carbamidomethyl(C)@7; Carbamidomethyl(C)@9			-0.000375634	1532.65	767.332	1532.65	767.332	2	18	1.1.1.796.1	7.73958	2710.82
3	N	Unused	Total	%Cov	%Cov(50)	%Cov(95)	Accessions	Names	Used	Annotation	Contrib	Conf	Sequence	Modifications	ProteinModifications	Cleavages	dMass	Obs MW	Obs m/z	Theor MW	Theor m/z	Theor z	Sc	Spectrum	Acq Time	Intensity (Peptide)	PrecursorIntensityAcquisition	Apex Time (Peptide)	Elution Peak Width (Peptide)	MS2Counts
	1	21.41	21.41	54.65	44.96	39.92	sp|Q5W959|VSP14_BOTJA	Snake venom serine protease HS114 OS=Bothrops jararaca PE=1 SV=1			2	99	EHIAPLSLPSSPPSVGSVCR	Glu->pyro-Glu@N-term; Carbamidomethyl(C)@19		cleaved S-E@N-term	0.000803932	2071.05	1036.53	2071.05	1036.53	2	30	1.1.1.1781.1	12.3707	101386
	2	13.28	13.28	26.47	18.87	15.93	sp|P83512|VM1B1_BOTAS	Snake venom metalloproteinase BaP1 OS=Bothrops asper PE=1 SV=2			2	99	SVDVHAPLANLEVWSK				-0.00230788	1763.92	588.98	1763.92	588.981	3	21	1.1.1.1718.1	12.1771	110491
	3	10.17	16.19	38.61	33.98	25.48	sp|Q072L6|VSPL_BOTAS	Thrombin-like enzyme asperase OS=Bothrops asper PE=1 SV=1			2	99	IMGWGTISPTK	Oxidation(M)@2			0.000359054	1205.61	603.813	1205.61	603.813	2	17	1.1.1.1444.1	11.3776	613087
	5	6	6	10.66	7.049	7.049	sp|Q8AWI5|VM3HA_GLOHA	Zinc metalloproteinase-disintegrin-like halysase OS=Gloydius halys PE=1 SV=1			2	99	CADGKACSNGQCVDVNRA	Carbamidomethyl(C)@1; Carbamyl(K)@5; Carbamidomethyl(C)@7; Carbamidomethyl(C)@12		cleaved A-S@C-term; missed K-A@5; missed R-A@17	-0.00453127	2023.82	675.614	2023.83	675.616	3	24	1.1.1.1182.1	10.3059	3884.5
	6	4.56	4.56	27.27	27.27	27.27	sp|P82287|PA2H2_BOTPI; sp|P58399|PA2H1_BOTPI	Basic phospholipase A2 homolog piratoxin-2 OS=Bothrops pirajai PE=1 SV=1; Basic phospholipase A2 homolog piratoxin-1 OS=Bothrops pirajai PE=1 SV=2			2	99	SLFELGKMILQETGKNPAK	Oxidation(M)@8		missed K-M@7; missed K-N@15	-0.00596992	2119.13	707.384	2119.13	707.385	3	22	1.1.1.2512.1	17.2804	19392.4
	8	2.87	13.04	20.13	17.19	10.69	sp|Q072L5|VM2_BOTAS	Zinc metalloproteinase/disintegrin OS=Bothrops asper PE=2 SV=1			2	99	MCDPKLSVGVVR	Oxidation(M)@1; Carbamidomethyl(C)@2		missed K-L@5	-5.99164e-05	1375.7	459.572	1375.7	459.572	3	20	1.1.1.1371.1	11.0881	76702.5
	9	2.14	11.54	20.93	15.89	15.89	tr|T1DH10|T1DH10_CROHD	Serine proteinase 10 OS=Crotalus horridus PE=2 SV=1			2	99	LDSPVSNSEHIAPLSLPSSPPSVGSVCR	Dehydrated(S)@8; Carbamidomethyl(C)@27			-0.000283366	2870.42	957.815	2870.42	957.815	3	26	1.1.1.1770.1	12.3375	75933.3
	10	2.02	2.02	8.439	4.641	4.641	sp|P81824|VSP1_BOTJA	Platelet-aggregating proteinase PA-BJ (Fragment) OS=Bothrops jararaca PE=1 SV=2			2	99	ETYPDVPHCAK	Glu->pyro-Glu@N-term; Carbamidomethyl(C)@9			0.000491813	1297.58	649.796	1297.58	649.795	2	15	1.1.1.1321.1	10.9093	49353
	11	2.01	2.55	19.77	15.59	15.59	tr|T1E7I9|T1E7I9_CROOH	Kallikrein-CohID-2 OS=Crotalus oreganus helleri PE=2 SV=1			2	99	LDSPVSNSEHIAPLSLPSSPPSVGSICR	Carbamidomethyl(C)@27			-0.00149095	2902.45	968.49	2902.45	968.49	3	22	1.1.1.1647.1	11.9653	303605
4	N	Unused	Total	%Cov	%Cov(50)	%Cov(95)	Accessions	Names	Used	Annotation	Contrib	Conf	Sequence	Modifications	ProteinModifications	Cleavages	dMass	Obs MW	Obs m/z	Theor MW	Theor m/z	Theor z	Sc	Spectrum	Acq Time	Intensity (Peptide)	PrecursorIntensityAcquisition	Apex Time (Peptide)	Elution Peak Width (Peptide)	MS2Counts
	2	11.22	11.22	33.05	24.89	19.31	sp|Q6IWF1|VSPTL_BOTAL	Snake venom serine protease BthaTL OS=Bothrops alternatus PE=2 SV=1			2	99	FLAFLYPGR				-0.001574	1082.59	542.302	1082.59	542.303	2	15	1.1.1.1704.1	12.4173	674359
	5	6.93	6.93	17.4	15.93	14.05	sp|Q072L5|VM2_BOTAS	Zinc metalloproteinase/disintegrin OS=Bothrops asper PE=2 SV=1			2	99	LRPGAQCAEGLCCDQCR	Carbamidomethyl(C)@7; Carbamidomethyl(C)@12; Carbamidomethyl(C)@13; Carbamidomethyl(C)@16			0.000934383	2049.86	684.294	2049.86	684.294	3	23	1.1.1.1158.1	10.3694	15120.1
	6	6.56	6.57	27.91	27.91	23.64	sp|Q5W959|VSP14_BOTJA	Snake venom serine protease HS114 OS=Bothrops jararaca PE=1 SV=1			2	99	LDSPVSDSEHIAPLSLPSSPPSVGSVCR	Carbamidomethyl(C)@27			-0.972722	2888.45	963.822	2889.42	964.147	3	29	1.1.1.1725.1	12.5319	33797.4
	7	6.49	6.5	27.41	22.39	18.92	sp|Q072L6|VSPL_BOTAS	Thrombin-like enzyme asperase OS=Bothrops asper PE=1 SV=1			2	99	IMGWGTISPTK	Oxidation(M)@2			-0.000335216	1205.61	603.813	1205.61	603.813	2	18	1.1.1.1399.1	11.3481	64861.4
	9	5.48	5.49	70.16	63.71	46.77	sp|P86389|PA2A2_BOTAS	Acidic phospholipase A2 2 OS=Bothrops asper PE=1 SV=1			2	99	DATDRCCFVHDCCYGK	Carbamidomethyl(C)@6; Carbamidomethyl(C)@7; Carbamidomethyl(C)@12; Carbamidomethyl(C)@13		missed R-C@5	-0.00250407	2062.77	688.598	2062.78	688.599	3	21	1.1.1.1184.1	10.4974	45015
	12	4	6.12	24.57	21.12	21.12	sp|P81661|VSPA_BOTJA	Thrombin-like enzyme bothrombin OS=Bothrops jararaca PE=1 SV=1			2	99	LNRPVKNSTHIAPISLPSNPPSVGSVCR	Ammonia-loss(N)@2; Deamidated(N)@7; Carbamidomethyl(C)@27		missed K-N@6	-0.023199	2980.53	994.518	2980.56	994.526	3	26	1.1.1.1563.1	11.8971	87582.9
	13	4	4	8.451	8.451	5.835	sp|Q6TGQ9|OXLA_BOTJR; sp|Q6TGQ8|OXLA_BOTMO	L-amino-acid oxidase (Fragment) OS=Bothrops jararacussu PE=1 SV=1; L-amino-acid oxidase (Fragment) OS=Bothrops moojeni PE=1 SV=1			2	99	IQQDVKEVTVTYQTSEK			missed K-E@6	-0.00225615	1995.01	666.012	1995.02	666.013	3	21	1.1.1.1283.1	10.9237	46235.7
	14	2.42	2.42	57.66	21.9	10.22	sp|P24605|PA2H2_BOTAS	Basic phospholipase A2 homolog 2 OS=Bothrops asper PE=1 SV=3			2	99	SYGAYGCNCGVLGR	Carbamidomethyl(C)@7; Carbamidomethyl(C)@9			0.000561409	1532.65	767.333	1532.65	767.332	2	21	1.1.1.1324.1	11.0702	248496
	15	2.07	2.07	20.42	10.56	10.56	sp|Q9PSM6|SL1A_BOTJA	Snaclec GPIB-binding protein subunit alpha OS=Bothrops jararaca PE=1 SV=1			2	99	WVNIDCVEGNPFVCK	Carbamidomethyl(C)@6; Carbamidomethyl(C)@14			-0.00514765	1835.83	918.921	1835.83	918.924	2	24	1.1.1.1663.1	12.2519	61461.3
	16	2.02	4.11	50	43.33	43.33	tr|T2HQ43|T2HQ43_OVOOK	Serine protease (Fragment) OS=Ovophis okinavensis PE=2 SV=1			2	99	VMGWGTISPTK	Oxidation(M)@2			0.00058383	1191.6	596.806	1191.6	596.805	2	17	1.1.1.1365.1	11.2265	207808
	17	2.02	4.09	43.44	30.33	24.59	sp|C9DPL5|PA2A1_BOTPI	Acidic phospholipase A2 BpirPLA2-I OS=Bothrops pirajai PE=1 SV=1			2	99	QICECDRVAATCFR	Carbamidomethyl(C)@3; Carbamidomethyl(C)@5; Carbamidomethyl(C)@12		missed R-V@7	-0.00222288	1784.77	595.932	1784.78	595.932	3	18	1.1.1.1254.1	10.8191	154105
	18	2.01	2.01	26.25	21.88	21.88	tr|V8N4Y2|V8N4Y2_OPHHA	Endonuclease domain-containing 1 protein OS=Ophiophagus hannah GN=ENDOD1 PE=4 SV=1			2	99	SSTFTLTNIVPQFIK				-0.00209187	1694.92	848.468	1694.92	848.469	2	15	1.1.1.1785.1	12.8002	47503.7
5	N	Unused	Total	%Cov	%Cov(50)	%Cov(95)	Accessions	Names	Used	Annotation	Contrib	Conf	Sequence	Modifications	ProteinModifications	Cleavages	dMass	Obs MW	Obs m/z	Theor MW	Theor m/z	Theor z	Sc	Spectrum	Acq Time	Intensity (Peptide)	PrecursorIntensityAcquisition	Apex Time (Peptide)	Elution Peak Width (Peptide)	MS2Counts
	3	2.02	2.02	10.2	10.2	10.2	sp|Q5W960|VSP12_BOTJA	Snake venom serine protease HS112 OS=Bothrops jararaca PE=2 SV=1			2	99	SVPNDDEEIRYPK			missed R-Y@10	0.00321165	1560.75	781.38	1560.74	781.378	2	13	1.1.1.1165.1	10.6845	16014.4

## Sheet: neu
Spot number	N	Unused	Total	%Cov	%Cov(50)	%Cov(95)	Accessions	Names	Used	Annotation	Contrib	Conf	Sequence	Modifications	ProteinModifications	Cleavages	dMass	Obs MW	Obs m/z	Theor MW	Theor m/z	Theor z	Sc	Spectrum	Acq Time	Intensity (Peptide)	PrecursorIntensityAcquisition	Apex Time (Peptide)	Elution Peak Width (Peptide)	MS2Counts
1	1	16.48	16.48	21.17	10.69	8.805	sp|Q98SP2|VM2J2_BOTJA	Zinc metalloproteinase/disintegrin OS=Bothrops jararaca PE=1 SV=1			2	99	ARGDDMDDYCNGISAGCPR	Oxidation(M)@6; Carbamidomethyl(C)@10; Deamidated(N)@11; Carbamidomethyl(C)@17		missed R-G@2	0.00856737	2145.82	716.282	2145.81	716.279	3	27	1.1.1.1211.1	10.5977	617458
	2	3.75	3.75	34.94	26.51	26.51	sp|P0C6S0|VM1B1_BOTPA; sp|P0C6S1|VM1B2_BOTPA	Snake venom metalloproteinase BnP1 (Fragments) OS=Bothrops pauloensis PE=1 SV=1; Snake venom metalloproteinase BnP2 (Fragments) OS=Bothrops pauloensis PE=1 SV=1			2	99	VHEMVNTVDGFFR	Oxidation(M)@4		cleaved I-V@N-term	0.0143298	1565.74	783.879	1565.73	783.872	2	19	1.1.1.1494.1	11.3617	231492
2	N	Unused	Total	%Cov	%Cov(50)	%Cov(95)	Accessions	Names	Used	Annotation	Contrib	Conf	Sequence	Modifications	ProteinModifications	Cleavages	dMass	Obs MW	Obs m/z	Theor MW	Theor m/z	Theor z	Sc	Spectrum	Acq Time	Intensity (Peptide)	PrecursorIntensityAcquisition	Apex Time (Peptide)	Elution Peak Width (Peptide)	MS2Counts
	1	26.47	26.47	36.14	15.84	15.84	sp|P85420|VM11_BOTAT	Snake venom metalloproteinase atroxlysin-1 OS=Bothrops atrox PE=1 SV=2			2	99	GPTIGLAYVGSMCD	Oxidation(M)@12; Carbamidomethyl(C)@13		cleaved N-G@N-term; cleaved D-P@C-term	0.00368539	1455.64	728.828	1455.64	728.826	2	19	1.1.1.1562.1	12.3031	37234.7
	2	12	14	18.24	15.93	15.93	sp|Q98SP2|VM2J2_BOTJA	Zinc metalloproteinase/disintegrin OS=Bothrops jararaca PE=1 SV=1			2	99	ARGDDMDDYCNGISAGCPR	Oxidation(M)@6; Carbamidomethyl(C)@10; Deamidated(N)@11; Carbamidomethyl(C)@17		missed R-G@2	0.0105815	2145.83	716.283	2145.81	716.279	3	25	1.1.1.1170.1	10.5745	21810.5
	4	4.5	4.5	46.09	25.1	10.29	tr|E3UJL3|E3UJL3_BOTNU	MP_I1 SVMP (Fragment) OS=Bothrops neuwiedi PE=2 SV=1			2	99	TRVHEMVNTVNGFFR	Oxidation(M)@6; Deamidated(N)@11		missed R-V@2	0.00767782	1822.89	608.636	1822.88	608.633	3	20	1.1.1.1272.1	11.0442	37525.9
	5	4.47	4.47	15.83	15.83	14.29	sp|Q072L6|VSPL_BOTAS	Thrombin-like enzyme asperase OS=Bothrops asper PE=1 SV=1			2	99	VSNSEHIAPLSLPSSPPSVGSVCR	Carbamidomethyl(C)@23			0.00833717	2476.25	826.423	2476.24	826.42	3	22	1.1.1.1401.1	11.6073	64750.8
3	N	Unused	Total	%Cov	%Cov(50)	%Cov(95)	Accessions	Names	Used	Annotation	Contrib	Conf	Sequence	Modifications	ProteinModifications	Cleavages	dMass	Obs MW	Obs m/z	Theor MW	Theor m/z	Theor z	Sc	Spectrum	Acq Time	Intensity (Peptide)	PrecursorIntensityAcquisition	Apex Time (Peptide)	Elution Peak Width (Peptide)	MS2Counts
	5	3.39	3.39	26.39	6.23	6.23	tr|A0A0K2JNB8|A0A0K2JNB8_BOTAT	BATROXRHAGIN OS=Bothrops atrox PE=2 SV=1			2	99	ASMSECDPAEHCTGQSSECPADVFHK	Oxidation(M)@3; Carbamidomethyl(C)@6; Carbamidomethyl(C)@12; Carbamidomethyl(C)@19			0.0125969	2952.15	739.046	2952.14	739.043	4	21	1.1.1.1263.1	10.6547	24473.6
	3	6.47	11.7	56.38	34.16	26.75	tr|E3UJL4|E3UJL4_BOTNU	MP_I2 SVMP (Fragment) OS=Bothrops neuwiedi PE=2 SV=1			2	99	SMNVDASLVNLEVWSK	Oxidation(M)@2			0.00449248	1806.89	904.451	1806.88	904.448	2	24	1.1.1.1777.1	12.3352	51098.2
	1	21.23	21.23	40.89	33.55	32.59	tr|E3UJM0|E3UJM0_BOTNU	MP_IIa SVMP (Fragment) OS=Bothrops neuwiedi PE=2 SV=1			2	99	DSSKTLTSFGEWR			missed K-T@4	0.00200215	1512.72	757.369	1512.72	757.368	2	18	1.1.1.1508.1	11.4983	125922
	6	2.27	8.39	100	89.86	76.81	sp|P0C6S1|VM1B2_BOTPA	Snake venom metalloproteinase BnP2 (Fragments) OS=Bothrops pauloensis PE=1 SV=1			0	99	GMFTKYNSNIDTIR	Oxidation(M)@2		cleaved H-G@N-term; missed K-Y@5	0.012872	1674.82	559.279	1674.8	559.275	3	21	1.1.1.1354.1	11.0252	115785
4	N	Unused	Total	%Cov	%Cov(50)	%Cov(95)	Accessions	Names	Used	Annotation	Contrib	Conf	Sequence	Modifications	ProteinModifications	Cleavages	dMass	Obs MW	Obs m/z	Theor MW	Theor m/z	Theor z	Sc	Spectrum	Acq Time	Intensity (Peptide)	PrecursorIntensityAcquisition	Apex Time (Peptide)	Elution Peak Width (Peptide)	MS2Counts
	1	15.55	15.55	46.72	39	30.89	sp|Q072L6|VSPL_BOTAS	Thrombin-like enzyme asperase OS=Bothrops asper PE=1 SV=1			2	99	IMGWGTISPTK	Oxidation(M)@2; Dioxidation(W)@4			0.000269047	1237.6	619.808	1237.6	619.808	2	17	1.1.1.1211.1	10.7483	231910
	2	12.01	14.79	48.84	44.57	36.05	sp|Q5W959|VSP14_BOTJA	Snake venom serine protease HS114 OS=Bothrops jararaca PE=1 SV=1			2	99	IFCPNKKNDDALDKDLMLVR	Carbamidomethyl(C)@3; Deamidated(N)@5; Deamidated(N)@8; Oxidation(M)@17		missed K-K@6; missed K-N@7; missed K-D@14	0.0232638	2422.21	808.411	2422.19	808.403	3	26	1.1.1.1447.1	11.4071	175716
	3	8.86	8.86	31.31	23.96	18.21	tr|E3UJM0|E3UJM0_BOTNU	MP_IIa SVMP (Fragment) OS=Bothrops neuwiedi PE=2 SV=1			2	99	LRPGAQCAEGLCCDQCR	Carbamidomethyl(C)@7; Carbamidomethyl(C)@12; Carbamidomethyl(C)@13; Carbamidomethyl(C)@16			-0.000721753	2049.86	684.294	2049.86	684.294	3	21	1.1.1.1131.1	10.4378	60444.6
	4	8	8	53.39	22.62	22.62	tr|F2Q6G1|F2Q6G1_DEIAC	Cysteine-rich seceretory protein Da-CRPb (Fragment) OS=Deinagkistrodon acutus PE=2 SV=1			2	99	KPEIQNEIVDLHNSLR				0.000389281	1904.01	635.678	1904.01	635.678	3	25	1.1.1.1399.1	11.2834	734505
	5	7.66	11.43	50.77	35.38	30.38	sp|Q7T229|VSPH_BOTJR	Snake venom serine protease homolog OS=Bothrops jararacussu PE=1 SV=1			2	99	FLVALYTSR				0.000177617	1068.6	535.306	1068.6	535.306	2	15	1.1.1.1839.1	12.4961	1622234
	8	4.37	4.47	19.83	16.38	10.78	sp|P81661|VSPA_BOTJA	Thrombin-like enzyme bothrombin OS=Bothrops jararaca PE=1 SV=1			0	99	LPSNPPSVGSVCR	Carbamidomethyl(C)@12		cleaved S-L@N-term	-5.112e-05	1368.68	685.348	1368.68	685.348	2	18	1.1.1.1450.1	11.4206	854518
	10	4	5.65	27.38	19.39	14.83	tr|T1E7I9|T1E7I9_CROOH	Kallikrein-CohID-2 OS=Crotalus oreganus helleri PE=2 SV=1			2	99	VSNSEHIAPLSLPSSPPSVGSICR	Carbamidomethyl(C)@23		cleaved P-V@N-term	-0.00414912	2490.25	831.091	2490.25	831.092	3	22	1.1.1.1523.1	11.6103	686899
	11	3.1	3.11	11.86	6.59	6.59	sp|A4PBQ9|VM3VA_CROAT	Zinc metalloproteinase-disintegrin-like VAP2A OS=Crotalus atrox PE=1 SV=1			2	99	ASMSECDPAEHCTGQSSECPADVFHK	Oxidation(M)@3; Carbamidomethyl(C)@6; Carbamidomethyl(C)@12; Carbamidomethyl(C)@19			-0.000638974	2952.14	739.043	2952.14	739.043	4	23	1.1.1.1189.1	10.6707	150897
	12	2.31	6.47	35.86	29.96	27.85	sp|P81824|VSP1_BOTJA	Platelet-aggregating proteinase PA-BJ (Fragment) OS=Bothrops jararaca PE=1 SV=2			2	99	ETYPDVPHCAK	Glu->pyro-Glu@N-term; Carbamidomethyl(C)@9			0.000204227	1297.58	649.795	1297.58	649.795	2	16	1.1.1.1240.1	10.8379	351395
	13	2.28	5.9	25.58	24.81	14.73	sp|Q072L7|VSP_LACST	Snake venom serine protease OS=Lachesis stenophrys PE=2 SV=1			1.17393	99	KKDDEKDKDIMLIK			missed K-K@1; missed K-D@2; missed K-D@6; missed K-D@8	-0.981898	1716.95	573.323	1717.93	573.65	3	22	1.1.1.1119.1	10.3894	59769
	14	2.23	12.32	33.33	25.19	25.19	tr|T1DH10|T1DH10_CROHD	Serine proteinase 10 OS=Crotalus horridus PE=2 SV=1			2	99	LDSPVSNSEHIAPLSLPSSPPSVGSVCR	Carbamidomethyl(C)@27			-0.000945121	2888.43	963.818	2888.43	963.819	3	29	1.1.1.2390.1	14.4759	42172.7
5	N	Unused	Total	%Cov	%Cov(50)	%Cov(95)	Accessions	Names	Used	Annotation	Contrib	Conf	Sequence	Modifications	ProteinModifications	Cleavages	dMass	Obs MW	Obs m/z	Theor MW	Theor m/z	Theor z	Sc	Spectrum	Acq Time	Intensity (Peptide)	PrecursorIntensityAcquisition	Apex Time (Peptide)	Elution Peak Width (Peptide)	MS2Counts
	1	16.98	16.98	72.55	41.96	41.96	sp|P04971|VSPF_BOTAT	Thrombin-like enzyme batroxobin OS=Bothrops atrox PE=1 SV=1			2	99	EHIAPLSLPSNPPSVGSVCR	Glu->pyro-Glu@N-term; Carbamidomethyl(C)@19		cleaved S-E@N-term	0.0214617	2098.08	1050.05	2098.06	1050.04	2	30	1.1.1.1760.1	11.9776	547252
	2	9.03	9.03	23.63	21.52	12.66	sp|P81824|VSP1_BOTJA	Platelet-aggregating proteinase PA-BJ (Fragment) OS=Bothrops jararaca PE=1 SV=2			2	99	DDVLDKDIMLIR	Oxidation(M)@9		missed K-D@6	-0.0150785	1460.74	731.377	1460.75	731.385	2	19	1.1.1.1836.1	12.1678	331132
	3	7.61	7.61	30.89	23.17	19.31	sp|Q072L6|VSPL_BOTAS	Thrombin-like enzyme asperase OS=Bothrops asper PE=1 SV=1			2	99	LDSRVSNSEHIAPLSLPSSPPSVGSVCR	Deamidated(N)@7; Carbamidomethyl(C)@27		missed R-V@4	0.027515	2948.49	983.838	2948.47	983.829	3	25	1.1.1.1637.1	11.6599	365277
	4	4.4	9.58	27.45	25.1	25.1	sp|Q5W960|VSP12_BOTJA	Snake venom serine protease HS112 OS=Bothrops jararaca PE=2 SV=1			2	99	LNRPVKNSEHIAPLSLPSNPPSVGSVCR	Carbamidomethyl(C)@27		missed K-N@6	-0.0239575	3024.57	1009.2	3024.59	1009.2	3	32	1.1.1.1769.1	12.0013	1499103
	5	4.01	14.46	61.64	41.81	41.81	sp|P81661|VSPA_BOTJA	Thrombin-like enzyme bothrombin OS=Bothrops jararaca PE=1 SV=1			2	99	LNRPVKNSTHIAPISLPSNPPSVGSVCR	Oxidation(P)@4; Delta:H(2)C(2)(K)@6; Deamidated(N)@19; Carbamidomethyl(C)@27		missed K-N@6	-0.00161543	3039.59	1014.2	3039.59	1014.2	3	26	1.1.1.2085.1	12.8381	97641.4
	6	3.44	3.46	22.19	5.071	5.071	tr|H2R1Z0|H2R1Z0_PANTR	Uncharacterized protein OS=Pan troglodytes GN=KRT2 PE=3 SV=1			2	99	FSSCGGGGGSFGAGGGFGSR	Carbamidomethyl(C)@4			0.0056949	1764.73	883.374	1764.73	883.371	2	29	1.1.1.1435.1	11.1519	192229
6	N	Unused	Total	%Cov	%Cov(50)	%Cov(95)	Accessions	Names	Used	Annotation	Contrib	Conf	Sequence	Modifications	ProteinModifications	Cleavages	dMass	Obs MW	Obs m/z	Theor MW	Theor m/z	Theor z	Sc	Spectrum	Acq Time	Intensity (Peptide)	PrecursorIntensityAcquisition	Apex Time (Peptide)	Elution Peak Width (Peptide)	MS2Counts
	1	36.94	36.94	36.89	28.03	27.87	tr|A0A0K2JNB8|A0A0K2JNB8_BOTAT	BATROXRHAGIN OS=Bothrops atrox PE=2 SV=1			2	99	ARMYELANIVNEIFR	Oxidation(M)@3		missed R-M@2	0.00600037	1853.95	618.991	1853.95	618.989	3	21	1.1.1.2427.1	13.7415	142005
	2	29.43	29.43	57.11	51.88	43.1	sp|Q6TGQ8|OXLA_BOTMO	L-amino-acid oxidase (Fragment) OS=Bothrops moojeni PE=1 SV=1			2	99	IYFAGEYTAQAHGWIDSTIK				0.0106403	2270.11	1136.06	2270.1	1136.06	2	26	1.1.1.1790.1	12.0399	554915
	3	4.37	11.39	39.92	20.74	20.35	tr|T1DJZ4|T1DJZ4_CROHD; tr|A0A0K8RZ26|A0A0K8RZ26_CROHD; tr|A0A0K8RYX4|A0A0K8RYX4_CROHD; tr|A0A0K8RYS7|A0A0K8RYS7_CROHD	L amino-acid oxidase OS=Crotalus horridus PE=2 SV=1; L-amino acid oxidase OS=Crotalus horridus PE=4 SV=1; L-amino-acid oxidase OS=Crotalus horridus PE=4 SV=1; L-amino-acid oxidase OS=Crotalus horridus PE=4 SV=1			2	99	EGNLSPGAVDMIGDLLNEDSGYYVSFIESLKHDDIFGYEK	Oxidation(M)@11; Amino(Y)@38		missed K-H@31	0.0169689	4467.09	1117.78	4467.07	1117.78	4	28	1.1.1.2272.1	13.2904	248414
	4	4.15	6.13	52.28	17.62	10.89	tr|T2HRS5|T2HRS5_PROFL	L-amino acid oxidase OS=Protobothrops flavoviridis PE=2 SV=1			2	99	WSLDKYAMGGITTFTPYQFQHFSEALTAPVGR	Oxidation(M)@8		missed K-Y@5	-0.00119604	3634.75	1212.59	3634.76	1212.59	3	30	1.1.1.1979.1	12.5208	628672
	5	4	4	12.98	2.713	2.713	tr|U3FYQ2|U3FYQ2_MICFL; tr|U3EPI5|U3EPI5_MICFL	L-amino acid oxidase 1a OS=Micrurus fulvius PE=2 SV=1; L-amino acid oxidase 1c OS=Micrurus fulvius PE=2 SV=1			2	99	FDEIVGGFDQLPK				0.0072837	1463.74	488.92	1463.73	488.917	3	18	1.1.1.1442.1	11.0971	945452
	6	2.84	2.84	20.45	7.987	5.112	tr|E3UJM0|E3UJM0_BOTNU	MP_IIa SVMP (Fragment) OS=Bothrops neuwiedi PE=2 SV=1			2	99	SMNVDASLANLEVWSK	Oxidation(M)@2			0.00173499	1778.85	890.434	1778.85	890.433	2	20	1.1.1.1872.1	12.2451	401211
	8	2.24	2.25	18.76	8.076	2.85	sp|C5H5D6|VM32_LACMR; sp|C5H5D5|VM31_LACMR; sp|C5H5D3|VM32_BOTAT	Zinc metalloproteinase-disintegrin-like lachestatin-2 OS=Lachesis muta rhombeata PE=2 SV=1; Zinc metalloproteinase-disintegrin-like lachestatin-1 OS=Lachesis muta rhombeata PE=2 SV=1; Zinc metalloproteinase-disintegrin-like batroxstatin-2 (Fragment) OS=Bothrops atrox PE=2 SV=1			0	99	LVLVADYIMYLK	Oxidation(M)@9			0.00176735	1455.81	728.91	1455.8	728.91	2	19	1.1.1.2461.1	13.8503	82639
	9	2.2	29.33	65.61	59.05	45.92	sp|B5AR80|OXLA_BOTPA	L-amino-acid oxidase (Fragment) OS=Bothrops pauloensis PE=1 SV=1			2	99	IQQDVKEVTVTYQTSAK			missed K-E@6	0.00519691	1937.02	646.679	1937.01	646.677	3	23	1.1.1.1309.1	10.7659	782206
